# Supplementary material for: 5-(4-Nitro­benz­yl)-1H-1,2,3,4-tetra­zole
Source: Acta Crystallogr Sect E Struct Rep Online. 2010 Oct 31;66(Pt 11):o2989. doi: 10.1107/S1600536810043576 (PMC3009168; doi:10.1107/S1600536810043576)
Supplement: Supplementary file 2 [file e-66-o2989-Isup2.hkl]

# 
# h,k,l, Fc-squared, Fo-squared, sigma(Fo-squared) and status flag 
# 
data_I
_shelx_title ' zh in P-1                       P21/c' 
_shelx_refln_list_code          4 
_shelx_F_calc_maximum       70.88 
_exptl_crystal_F_000       423.86 
_reflns_d_resolution_high  0.7603 
 
loop_ 
 _symmetry_equiv_pos_as_xyz 
 'x, y, z' 
 '-x, y+1/2, -z+1/2' 
 '-x, -y, -z' 
 'x, -y-1/2, z-1/2' 
 
_cell_length_a     6.3393 
_cell_length_b     4.9381 
_cell_length_c    28.8010 
_cell_angle_alpha  90.000 
_cell_angle_beta  101.905 
_cell_angle_gamma  90.000 
 
_shelx_F_squared_multiplier     1.000 
 
loop_ 
 _refln_index_h 
 _refln_index_k 
 _refln_index_l 
 _refln_F_squared_calc 
 _refln_F_squared_meas 
 _refln_F_squared_sigma 
 _refln_observed_status 
   1   0   0     1134.38     1045.45      9.04 o 
   2   0   0     2720.20     2898.21     32.28 o 
   3   0   0      168.21      172.71      3.49 o 
   4   0   0       20.73       34.19      3.00 o 
   5   0   0        7.93       10.56      1.46 o 
   6   0   0       40.06       30.62      3.42 o 
   7   0   0      108.96       95.17      6.77 o 
   8   0   0        3.99        2.37      2.56 o 
   1   1   0     2102.63     1992.62     17.25 o 
   2   1   0      208.15      210.00      1.97 o 
   3   1   0      272.74      270.68      3.74 o 
   4   1   0        3.38        6.05      0.53 o 
   5   1   0       18.00       15.41      1.39 o 
   6   1   0        0.82        0.53      0.72 o 
   7   1   0        0.87        1.72      0.71 o 
   8   1   0        3.89        1.68      1.14 o 
   0   2   0     2052.37     1872.86     21.11 o 
   1   2   0      552.47      515.33      4.48 o 
   2   2   0       37.57       47.50      2.24 o 
   3   2   0      172.69      170.41      3.33 o 
   4   2   0        1.41        2.87      0.53 o 
   5   2   0       19.64       18.38      1.69 o 
   6   2   0        0.93        1.69      0.59 o 
   7   2   0        9.97        8.20      1.29 o 
   1   3   0       78.28       88.92      3.15 o 
   2   3   0       27.75       37.40      1.69 o 
   3   3   0      260.79      251.31      5.53 o 
   4   3   0       48.75       52.22      2.50 o 
   5   3   0       97.79      101.82      3.92 o 
   6   3   0       35.59       34.61      3.01 o 
   7   3   0        2.27        0.75      1.22 o 
   0   4   0       46.94       40.00      2.58 o 
   1   4   0      169.17      158.09      3.36 o 
   2   4   0        8.80        9.02      0.75 o 
   3   4   0      915.14      899.11     23.74 o 
   4   4   0        2.50        5.98      1.28 o 
   5   4   0       47.83       41.02      2.72 o 
   6   4   0       18.06       19.52      4.08 o 
   1   5   0       48.98       50.07      3.29 o 
   2   5   0       59.22       54.70      4.03 o 
   3   5   0        2.67        4.93      1.38 o 
   4   5   0      130.26      128.64     15.86 o 
   5   5   0        0.12        2.93      2.02 o 
   0   6   0        3.28        2.59      1.37 o 
   1   6   0       59.58       56.94      4.29 o 
   2   6   0       22.08       20.11      3.06 o 
   3   6   0        4.47        2.72      1.39 o 
  -8   1   1        3.37        3.59      1.35 o 
  -7   1   1        2.14        2.18      1.53 o 
  -6   1   1       32.69       25.01      2.43 o 
  -5   1   1       72.84       63.11      2.20 o 
  -4   1   1       36.55       45.39      1.37 o 
  -3   1   1      100.91      111.70      1.74 o 
  -2   1   1      384.31      415.09      5.41 o 
  -1   1   1      608.77      581.10      5.81 o 
   0   1   1      400.83      407.50      3.21 o 
   1   1   1       75.12       82.69      2.32 o 
   2   1   1     1137.26     1143.01      9.28 o 
   3   1   1       44.18       34.58      1.77 o 
   4   1   1        0.42        1.23      0.92 o 
   5   1   1        3.84        4.02      0.95 o 
   6   1   1       27.56       26.30      2.24 o 
   7   1   1        7.99        7.52      1.41 o 
   8   1   1        7.65       10.99      3.94 o 
  -7   2   1        1.69        0.72      1.22 o 
  -6   2   1        5.30        5.62      1.37 o 
  -5   2   1      156.05      170.23      3.24 o 
  -4   2   1       18.12       14.55      0.75 o 
  -3   2   1      230.43      240.09      4.70 o 
  -2   2   1       13.46       17.52      1.09 o 
  -1   2   1      351.22      410.00      3.66 o 
   0   2   1       73.19       72.06      2.01 o 
   1   2   1      621.79      616.94      5.66 o 
   2   2   1       49.26       53.77      2.29 o 
   3   2   1      122.14      133.63      2.71 o 
   4   2   1      357.96      350.30      7.64 o 
   5   2   1       10.55        9.11      0.86 o 
   6   2   1      181.84      181.26      7.50 o 
   7   2   1        4.31        3.27      1.48 o 
  -7   3   1        5.23        5.01      3.40 o 
  -6   3   1        4.72        5.51      1.20 o 
  -5   3   1       26.10       31.55      1.67 o 
  -4   3   1      465.07      485.47      9.92 o 
  -2   3   1      426.81      441.79      7.47 o 
  -1   3   1      380.58      375.75      7.53 o 
   0   3   1      679.02      700.19     12.54 o 
   1   3   1       58.32       61.54      2.23 o 
   2   3   1      335.87      331.92      5.76 o 
   3   3   1        9.82       14.32      0.84 o 
   4   3   1       11.57       10.62      0.97 o 
   5   3   1        3.09        4.27      0.78 o 
   6   3   1        0.10        0.96      0.46 o 
   7   3   1        1.31        1.71      1.35 o 
  -6   4   1        0.38        3.32      4.61 o 
  -5   4   1        2.69        6.62      1.43 o 
  -4   4   1       12.99       11.81      1.61 o 
  -3   4   1       39.61       35.81      1.54 o 
  -2   4   1       56.86       57.22      1.79 o 
  -1   4   1        2.26        5.31      1.03 o 
   0   4   1      154.92      139.43      3.00 o 
   1   4   1        4.51       10.26      1.03 o 
   2   4   1       56.11       53.69      2.64 o 
   3   4   1      126.56      144.19      5.40 o 
   4   4   1        1.46        6.23      1.35 o 
   5   4   1        2.36        8.20      1.80 o 
   6   4   1       21.77       24.91      3.45 o 
  -5   5   1       17.34       17.18      5.60 o 
  -4   5   1        2.38        6.74      1.37 o 
  -3   5   1       22.23       22.66      2.46 o 
  -2   5   1        8.33       12.58      1.59 o 
  -1   5   1        0.03        4.90      1.07 o 
   0   5   1        5.18        6.41      1.36 o 
   1   5   1      100.12      101.96      6.14 o 
   2   5   1       18.16       26.05      2.19 o 
   3   5   1        2.07        3.01      1.00 o 
   4   5   1        3.06        9.49      1.51 o 
   5   5   1        1.25       -0.86      3.41 o 
  -3   6   1        4.07        3.35      1.53 o 
  -2   6   1       52.03       45.81      5.28 o 
  -1   6   1       16.69       22.00      2.35 o 
   0   6   1       10.50       10.28      1.74 o 
   1   6   1        0.41        0.48      1.17 o 
   2   6   1        0.68        1.67      1.47 o 
   3   6   1       49.74       42.08      6.80 o 
  -8   0   2        2.19        1.93      1.75 o 
  -7   0   2        3.94        1.44      1.10 o 
  -6   0   2      295.49      303.63     11.33 o 
  -5   0   2       31.56       25.78      3.16 o 
  -4   0   2     3558.08     3945.00    115.47 o 
  -3   0   2     3784.62     4069.91     55.42 o 
   2   0   2     1284.97     1187.51     13.50 o 
   3   0   2       10.37        9.52      0.78 o 
   4   0   2      123.03      106.97      3.12 o 
   5   0   2       69.47       63.23      4.89 o 
   6   0   2        6.80        6.64      1.56 o 
   7   0   2       49.18       49.78      4.23 o 
   8   0   2        6.70        3.12      2.96 o 
  -8   1   2        5.15        8.05      1.55 o 
  -7   1   2        1.03        1.89      0.62 o 
  -6   1   2       36.70       34.89      2.47 o 
  -5   1   2       33.74       30.35      2.68 o 
  -4   1   2      155.19      152.20      2.99 o 
  -3   1   2       93.42      100.79      2.07 o 
  -2   1   2       24.40       23.53      1.05 o 
   0   1   2       46.99       41.38      1.23 o 
   1   1   2      174.12      150.12      4.03 o 
   2   1   2      141.98      123.74      3.38 o 
   3   1   2       12.91       21.76      1.26 o 
   4   1   2        2.64        3.02      0.39 o 
   5   1   2       54.04       44.33      1.73 o 
   6   1   2        8.04        6.15      1.05 o 
   7   1   2        1.48        1.96      0.75 o 
  -7   2   2       10.29        9.18      1.15 o 
  -6   2   2        0.11        0.10      0.81 o 
  -5   2   2       35.75       35.94      2.88 o 
  -4   2   2       27.21       27.27      1.10 o 
  -3   2   2      277.02      252.42      4.94 o 
  -2   2   2      253.94      212.77      3.10 o 
  -1   2   2      783.75      762.06      6.32 o 
   0   2   2      752.64      750.00      6.21 o 
   1   2   2       33.46       24.42      1.01 o 
   2   2   2        0.32        2.21      0.54 o 
   3   2   2       22.65       16.41      1.01 o 
   4   2   2        5.89       11.31      1.05 o 
   5   2   2      209.04      209.64      3.63 o 
   6   2   2       21.63       24.83      1.63 o 
   7   2   2        1.60        0.93      1.42 o 
  -7   3   2        5.77        5.31      1.26 o 
  -6   3   2       83.64       88.71      4.32 o 
  -5   3   2       42.42       43.62      2.52 o 
  -4   3   2      631.20      652.44     12.87 o 
  -3   3   2      342.14      329.50      7.07 o 
  -2   3   2       23.02       35.95      1.21 o 
  -1   3   2       85.96       81.54      3.32 o 
   0   3   2      214.28      233.94      4.40 o 
   1   3   2      565.64      518.35      9.40 o 
   2   3   2      163.77      170.38      3.28 o 
   3   3   2        5.97       12.59      0.83 o 
   4   3   2       11.36        9.48      0.94 o 
   5   3   2       27.67       28.01      2.55 o 
   6   3   2        3.89        5.83      0.72 o 
   7   3   2        4.71        5.27      1.71 o 
  -6   4   2       13.50       13.83      2.21 o 
  -5   4   2      119.01      121.06      5.29 o 
  -4   4   2        4.54        5.73      1.08 o 
  -3   4   2        0.00        3.54      0.64 o 
  -2   4   2       52.60       47.81      1.51 o 
  -1   4   2      202.98      205.64      4.30 o 
   0   4   2      126.97      108.98      3.02 o 
   1   4   2      287.49      274.68      6.36 o 
   2   4   2       49.49       50.85      2.67 o 
   3   4   2       12.29       19.97      2.03 o 
   4   4   2      155.20      147.75      5.36 o 
   5   4   2       37.21       39.26      4.22 o 
   6   4   2        2.09        2.88      1.91 o 
  -5   5   2        3.50        4.90      2.03 o 
  -4   5   2        7.56        9.35      1.42 o 
  -3   5   2       33.78       30.10      1.75 o 
  -2   5   2       23.56       20.34      1.62 o 
  -1   5   2      127.78      137.98      7.09 o 
   0   5   2       79.76       77.38      3.95 o 
   1   5   2       57.49       62.71      5.12 o 
   2   5   2      261.89      264.92     15.17 o 
   3   5   2        1.41        1.15      0.61 o 
   4   5   2       21.18       19.73      3.11 o 
   5   5   2       23.61       23.20      5.32 o 
  -3   6   2        2.20        0.63      1.45 o 
  -2   6   2       38.03       29.71      3.79 o 
  -1   6   2        5.66        5.06      1.18 o 
   0   6   2        2.92        2.80      0.89 o 
   1   6   2        0.58        2.01      0.86 o 
   2   6   2       81.83       83.78     11.88 o 
  -8   1   3        0.61        0.75      2.42 o 
  -7   1   3        0.23        2.09      0.98 o 
  -6   1   3       20.55       22.14      1.96 o 
  -5   1   3       22.07       19.85      2.05 o 
  -4   1   3       41.95       39.06      1.67 o 
  -3   1   3      170.15      186.23      3.67 o 
  -2   1   3     2410.08     2471.45     21.40 o 
  -1   1   3     1829.96     1726.18     13.91 o 
   0   1   3     1608.52     1609.11     18.00 o 
   1   1   3      253.93      306.45      2.48 o 
   2   1   3      823.39      770.70      6.40 o 
   3   1   3      307.05      364.51      4.96 o 
   4   1   3      118.25      115.40      2.79 o 
   5   1   3       11.25       17.14      0.89 o 
   6   1   3        3.96        4.89      0.82 o 
   7   1   3        0.05       -0.83      1.84 o 
  -7   2   3        1.70        0.88      0.68 o 
  -6   2   3        2.68        4.28      0.92 o 
  -5   2   3      142.09      145.76      3.35 o 
  -4   2   3       24.24       20.56      1.09 o 
  -3   2   3       82.93       78.10      2.50 o 
  -2   2   3      163.92      164.17      2.44 o 
  -1   2   3      153.31      159.35      4.90 o 
   0   2   3       57.99       58.64      1.69 o 
   1   2   3      651.22      675.40      6.86 o 
   2   2   3      797.94      771.96     10.13 o 
   3   2   3      384.54      384.25      7.06 o 
   4   2   3       14.00       12.49      0.67 o 
   5   2   3      154.48      142.97      3.05 o 
   6   2   3        7.85        8.74      2.00 o 
   7   2   3        1.44        3.29      1.31 o 
  -7   3   3        0.00        1.56      1.63 o 
  -6   3   3      223.58      231.46      8.99 o 
  -5   3   3       31.98       29.96      1.93 o 
  -4   3   3      285.36      283.92      7.16 o 
  -3   3   3      153.87      156.07      4.28 o 
  -2   3   3       37.09       43.98      1.27 o 
  -1   3   3      615.50      595.70     10.73 o 
   0   3   3       83.30       96.54      2.51 o 
   1   3   3        8.71       13.28      1.03 o 
   2   3   3       31.99       45.08      1.35 o 
   3   3   3        0.57        4.03      0.62 o 
   4   3   3       81.08       76.33      2.16 o 
   5   3   3        8.35        3.84      1.25 o 
   6   3   3       57.48       55.40      4.97 o 
   7   3   3        0.45       -0.40      1.09 o 
  -6   4   3        1.39        1.63      0.88 o 
  -5   4   3        4.04        6.33      0.86 o 
  -4   4   3       27.73       29.17      2.50 o 
  -3   4   3        2.65        2.77      0.58 o 
  -2   4   3        0.13        0.24      0.64 o 
  -1   4   3       22.86       19.90      1.69 o 
   0   4   3       22.81       25.04      2.30 o 
   1   4   3       14.35       26.46      2.57 o 
   2   4   3       55.71       54.68      2.37 o 
   3   4   3      298.66      319.32      7.58 o 
   4   4   3        5.36       10.86      1.63 o 
   5   4   3       27.57       33.13      2.17 o 
   6   4   3       12.81       17.62      2.62 o 
  -5   5   3        2.32        1.60      3.83 o 
  -4   5   3        3.60        6.63      1.82 o 
  -3   5   3        0.00        1.47      1.12 o 
  -2   5   3       43.07       38.50      2.31 o 
  -1   5   3       12.99       18.39      3.28 o 
   0   5   3        5.78       14.64      2.33 o 
   1   5   3        0.03        3.61      0.92 o 
   2   5   3       15.28       22.90      1.97 o 
   3   5   3       35.01       28.45      2.08 o 
   4   5   3        2.51        5.78      1.52 o 
   5   5   3        1.37        1.97      2.71 o 
  -3   6   3        3.21        4.22      1.55 o 
  -2   6   3        7.53        7.12      1.90 o 
  -1   6   3        2.53        3.97      1.19 o 
   0   6   3       13.80       11.32      1.84 o 
   1   6   3        0.07       -0.32      0.76 o 
   2   6   3       13.22        9.80      1.74 o 
  -8   0   4        3.20        3.87      2.33 o 
  -7   0   4        8.40        6.43      2.24 o 
  -6   0   4       69.17       74.80      4.45 o 
  -5   0   4      153.64      153.08      5.54 o 
  -4   0   4      716.12      720.17     31.20 o 
  -3   0   4      757.80      793.94     17.92 o 
  -1   0   4       41.14       77.87      4.74 o 
   0   0   4     1365.27     1299.23     12.53 o 
   1   0   4      102.70       88.30      2.97 o 
   2   0   4     3977.61     4052.89     45.07 o 
   3   0   4        7.30        6.93      1.25 o 
   4   0   4       34.94       32.70      1.57 o 
   5   0   4       41.20       39.06      3.30 o 
   6   0   4       89.12       81.68      5.56 o 
   7   0   4       13.50       11.97      1.78 o 
  -8   1   4        1.35        0.22      0.89 o 
  -7   1   4        1.59        1.34      0.82 o 
  -6   1   4       22.12       23.25      2.64 o 
  -5   1   4       23.72       26.52      2.51 o 
  -4   1   4       29.88       33.13      1.44 o 
  -3   1   4     1240.95     1168.35     15.14 o 
  -2   1   4       45.20       53.37      1.78 o 
  -1   1   4        7.38       16.46      3.81 o 
   0   1   4     2805.67     2684.66     43.05 o 
   1   1   4      121.82       89.07      2.43 o 
   2   1   4      477.14      502.21      5.07 o 
   3   1   4        0.34        2.87      0.79 o 
   4   1   4      279.00      272.84      5.38 o 
   5   1   4       16.52       13.41      0.76 o 
   6   1   4       95.53       82.55      4.24 o 
   7   1   4        1.78        1.71      1.14 o 
  -7   2   4        0.05        1.29      0.88 o 
  -6   2   4        2.09        2.81      0.63 o 
  -5   2   4      206.72      203.80      3.63 o 
  -4   2   4        5.40        8.90      1.27 o 
  -3   2   4       52.16       53.18      2.34 o 
  -2   2   4       40.84       49.05      2.18 o 
  -1   2   4      954.53      922.16      7.57 o 
   0   2   4      400.81      337.07      2.89 o 
   1   2   4       49.50       50.55      1.91 o 
   2   2   4      771.40      811.58     10.59 o 
   3   2   4        6.00        8.53      0.56 o 
   4   2   4        0.31        2.04      0.86 o 
   5   2   4      108.94      106.28      2.78 o 
   6   2   4       60.45       57.36      4.66 o 
   7   2   4       16.10       18.23      2.80 o 
  -7   3   4       56.88       50.21      7.65 o 
  -6   3   4        9.85       12.77      1.76 o 
  -5   3   4      113.60      112.79      6.12 o 
  -4   3   4      118.12      116.65      3.73 o 
  -3   3   4      213.14      209.41      4.61 o 
  -2   3   4        4.02       15.64      0.69 o 
  -1   3   4      391.96      383.00      7.34 o 
   0   3   4       31.73       47.19      1.83 o 
   1   3   4       37.29       39.53      1.63 o 
   2   3   4       16.65       21.41      1.11 o 
   3   3   4      101.28      105.71      2.76 o 
   4   3   4        6.46        6.16      0.87 o 
   5   3   4        2.96        4.22      1.13 o 
   6   3   4       14.24       11.08      1.49 o 
   7   3   4        2.22       -0.20      3.23 o 
  -6   4   4        1.54        1.85      0.68 o 
  -5   4   4       17.88       16.36      1.32 o 
  -4   4   4        2.50        0.91      0.55 o 
  -3   4   4        5.75        3.20      0.69 o 
  -2   4   4       34.73       26.85      0.98 o 
  -1   4   4       27.43       25.91      2.47 o 
   0   4   4      206.71      206.71      4.77 o 
   1   4   4      351.99      328.01      7.29 o 
   2   4   4        7.04       10.67      1.43 o 
   3   4   4       24.63       28.84      2.00 o 
   4   4   4        2.03        4.86      1.52 o 
   5   4   4      117.99      125.17      9.48 o 
   6   4   4        7.08        8.53      1.85 o 
  -5   5   4       17.14       20.22      3.34 o 
  -4   5   4       48.47       47.20      6.76 o 
  -3   5   4       34.60       39.71      3.10 o 
  -2   5   4       28.69       23.16      1.65 o 
  -1   5   4       97.64       92.96      6.00 o 
   0   5   4      117.38      125.22      5.57 o 
   1   5   4      176.31      178.65      7.07 o 
   2   5   4       59.62       57.41      3.84 o 
   3   5   4       30.18       25.06      1.92 o 
   4   5   4       26.13       26.56      2.45 o 
  -3   6   4        0.38        0.48      1.77 o 
  -2   6   4       19.17       19.96      2.50 o 
  -1   6   4       23.77       19.05      3.51 o 
   0   6   4        0.28        1.43      0.97 o 
   1   6   4        1.15        1.30      1.20 o 
   2   6   4        3.63        3.10      1.97 o 
  -8   1   5       11.13        8.71      1.24 o 
  -7   1   5       19.24       18.27      1.41 o 
  -6   1   5       14.84       13.72      2.33 o 
  -5   1   5       92.23       85.36      3.13 o 
  -4   1   5       75.03       77.32      2.57 o 
  -3   1   5       21.21       31.09      2.27 o 
  -2   1   5        8.00       22.59      0.95 o 
   2   1   5      213.82      210.78      2.15 o 
   3   1   5      694.05      698.67     10.06 o 
   4   1   5        4.90        6.95      0.87 o 
   5   1   5        9.79        8.99      0.87 o 
   6   1   5      102.69       88.12      4.58 o 
   7   1   5       10.85       10.33      1.67 o 
  -7   2   5       23.43       21.39      2.04 o 
  -6   2   5        0.20        0.43      0.57 o 
  -5   2   5       98.57       99.82      2.74 o 
  -4   2   5      187.80      183.76      4.28 o 
  -3   2   5      152.99      140.37      2.80 o 
  -2   2   5      375.36      396.21      5.36 o 
  -1   2   5      143.23      128.88      3.99 o 
   0   2   5       21.02       24.30      1.25 o 
   1   2   5      244.34      275.14      3.77 o 
   2   2   5       20.74       21.19      1.27 o 
   3   2   5        6.43        9.11      0.78 o 
   4   2   5      129.86      144.92      3.20 o 
   5   2   5      223.80      235.11      4.88 o 
   6   2   5        0.91        2.41      0.87 o 
   7   2   5        8.33        8.55      1.80 o 
  -7   3   5        2.35        3.95      3.10 o 
  -6   3   5       14.12       14.59      2.39 o 
  -5   3   5        7.21       10.64      1.68 o 
  -4   3   5      159.16      156.79      4.09 o 
  -3   3   5        5.56        8.94      1.23 o 
  -2   3   5       17.45       36.15      1.08 o 
  -1   3   5        2.25        6.52      0.53 o 
   0   3   5     1426.41     1451.36     28.19 o 
   1   3   5       92.99       99.64      2.26 o 
   2   3   5      374.38      389.28      6.63 o 
   3   3   5      134.50      126.26      3.01 o 
   4   3   5        9.19        9.65      1.29 o 
   5   3   5        0.16        0.53      0.51 o 
   6   3   5       11.17        8.41      1.19 o 
  -6   4   5        4.13        2.18      1.69 o 
  -5   4   5        1.15        2.81      1.00 o 
  -4   4   5        0.48        0.58      0.82 o 
  -3   4   5       42.99       48.38      2.03 o 
  -2   4   5        0.10        1.34      0.42 o 
  -1   4   5       23.46       36.26      1.44 o 
   0   4   5        3.86        8.25      1.03 o 
   2   4   5      103.40      111.29      2.21 o 
   3   4   5      137.40      141.11      6.60 o 
   4   4   5      149.11      153.44      8.26 o 
   5   4   5        1.86        8.72      1.23 o 
   6   4   5        1.27        5.02      1.91 o 
  -5   5   5        2.42        1.80      1.62 o 
  -4   5   5       24.18       26.22      2.66 o 
  -3   5   5        0.07        1.49      1.19 o 
  -2   5   5        0.51        5.13      1.34 o 
  -1   5   5       25.54       24.11      1.54 o 
   0   5   5       14.34       19.51      2.90 o 
   1   5   5        5.31        6.76      1.67 o 
   2   5   5       22.69       34.76      2.61 o 
   3   5   5       18.35       18.10      1.46 o 
   4   5   5        0.84        4.82      1.68 o 
  -3   6   5        5.67        7.15      1.74 o 
  -2   6   5        1.23        2.39      1.16 o 
  -1   6   5        0.52       -0.52      0.79 o 
   0   6   5        1.66        3.22      1.19 o 
   1   6   5        4.45        2.82      1.38 o 
   2   6   5        9.60        3.98      2.78 o 
  -8   0   6       16.17       16.58      3.07 o 
  -7   0   6      156.18      136.68     10.26 o 
  -6   0   6       31.56       37.46      3.57 o 
  -5   0   6       31.32       28.91      2.65 o 
  -4   0   6     2113.54     2105.90     64.22 o 
  -3   0   6       69.07       58.76      3.27 o 
  -2   0   6     4794.24     4993.46     55.14 o 
  -1   0   6       22.87       20.88      1.00 o 
   1   0   6        0.08        1.08      1.70 o 
   2   0   6        3.84        0.76      0.63 o 
   3   0   6        7.88        9.71      1.03 o 
   4   0   6       75.25       74.09      4.51 o 
   5   0   6       20.56       21.12      1.35 o 
   6   0   6       21.66       17.39      3.18 o 
   7   0   6        2.09        6.29      4.65 o 
  -8   1   6        1.55        1.68      1.39 o 
  -7   1   6        3.19        6.16      1.50 o 
  -6   1   6        3.59        2.28      1.15 o 
  -5   1   6       73.19       72.52      2.92 o 
  -4   1   6       23.66       29.12      1.64 o 
  -2   1   6      387.51      399.80      3.50 o 
  -1   1   6      159.57      188.98      3.74 o 
   2   1   6        6.83        9.48      0.48 o 
   3   1   6      174.69      189.95      4.00 o 
   4   1   6        0.02        2.56      1.00 o 
   5   1   6       56.54       54.91      2.22 o 
   6   1   6       44.26       39.40      3.06 o 
   7   1   6        7.16        8.99      1.27 o 
  -7   2   6       17.44       19.91      3.74 o 
  -6   2   6        0.40        0.55      0.41 o 
  -5   2   6      211.62      220.13      4.13 o 
  -4   2   6      235.58      197.89      4.39 o 
  -3   2   6        1.12        2.68      0.75 o 
  -2   2   6        5.47        4.15      0.38 o 
  -1   2   6      618.57      649.61      6.02 o 
   0   2   6        5.27        3.37      1.01 o 
   1   2   6       82.92       77.46      3.10 o 
   2   2   6      220.99      253.37      3.67 o 
   3   2   6       97.55       93.29      2.02 o 
   4   2   6        4.36        6.32      1.01 o 
   5   2   6       11.78       11.48      1.87 o 
   6   2   6       14.96       17.48      2.86 o 
   7   2   6        0.23        1.92      1.17 o 
  -7   3   6        1.06        1.74      1.38 o 
  -6   3   6       38.89       34.11      2.34 o 
  -5   3   6       26.82       26.21      2.16 o 
  -4   3   6        9.78       15.04      0.93 o 
  -3   3   6      116.46      104.08      2.53 o 
  -2   3   6        8.39       25.06      1.30 o 
  -1   3   6       90.58       83.42      2.82 o 
   0   3   6       10.44       18.17      1.24 o 
   1   3   6      186.58      163.57      3.68 o 
   2   3   6       37.13       39.46      1.26 o 
   3   3   6        3.45        4.54      0.55 o 
   4   3   6        8.12        7.08      1.20 o 
   5   3   6        7.25        7.37      1.44 o 
   6   3   6        5.14        5.59      1.31 o 
  -6   4   6       12.88       11.83      1.48 o 
  -5   4   6       42.35       37.62      2.08 o 
  -4   4   6       31.66       29.75      1.74 o 
  -3   4   6        0.49        3.78      0.70 o 
  -2   4   6        2.96        4.27      0.60 o 
  -1   4   6      236.41      228.12      5.26 o 
   0   4   6       86.51       89.77      3.42 o 
   1   4   6      187.82      177.36      4.60 o 
   2   4   6        6.90        9.84      1.86 o 
   3   4   6      424.82      413.50     23.68 o 
   4   4   6        5.12        6.85      1.59 o 
   5   4   6        3.34        6.43      1.51 o 
   6   4   6        3.73        2.89      1.39 o 
  -5   5   6        3.28        7.24      1.98 o 
  -4   5   6        0.07        0.45      0.56 o 
  -3   5   6       26.10       31.93      1.84 o 
  -2   5   6      107.35      101.30      4.84 o 
  -1   5   6       22.14       20.46      1.52 o 
   0   5   6       87.02       83.07      4.34 o 
   1   5   6      118.41      120.23      5.15 o 
   2   5   6       30.55       47.36      2.89 o 
   3   5   6        1.35        4.29      0.89 o 
   4   5   6       96.25       97.32     10.74 o 
  -3   6   6        1.22        4.84      1.80 o 
  -2   6   6        7.23        5.56      1.19 o 
  -1   6   6        4.09        8.18      2.27 o 
   0   6   6        0.12        0.78      1.41 o 
   1   6   6        1.36        2.30      1.05 o 
   2   6   6        0.01        1.59      1.18 o 
  -8   1   7        1.15        2.87      1.01 o 
  -7   1   7       31.20       32.98      2.06 o 
  -6   1   7       44.94       40.45      2.79 o 
  -5   1   7       37.03       40.71      2.45 o 
  -4   1   7     1249.57     1304.34     23.60 o 
  -3   1   7      176.23      179.69      3.35 o 
  -2   1   7     1264.85     1227.42      9.94 o 
  -1   1   7     5023.30     5051.40     39.61 o 
   0   1   7     3167.43     3109.80     24.47 o 
   1   1   7       70.53       64.68      2.25 o 
   2   1   7       61.92       69.92      2.75 o 
   3   1   7        0.09        3.81      0.55 o 
   4   1   7      569.22      531.45     11.20 o 
   5   1   7       36.60       33.02      2.69 o 
   6   1   7       16.42       19.61      1.70 o 
   7   1   7       22.64       14.79      2.12 o 
  -7   2   7       42.48       46.46      4.21 o 
  -6   2   7        5.34        6.51      1.19 o 
  -5   2   7      261.00      271.81      4.77 o 
  -4   2   7       11.36        8.17      0.57 o 
  -3   2   7       10.89       16.11      1.25 o 
  -2   2   7      456.58      496.27      6.69 o 
  -1   2   7     2374.24     2521.77     35.34 o 
   0   2   7      244.33      216.71      3.35 o 
   1   2   7      791.22      822.45     10.71 o 
   2   2   7      260.15      268.22      4.98 o 
   3   2   7      121.72      124.20      2.92 o 
   4   2   7      243.04      236.88      4.94 o 
   5   2   7        4.22        3.19      0.83 o 
   6   2   7      115.64      117.09      4.50 o 
   7   2   7       66.17       65.60     10.30 o 
  -7   3   7        4.17        4.62      1.20 o 
  -6   3   7        0.01        2.23      0.85 o 
  -5   3   7        0.29        1.62      0.86 o 
  -4   3   7      278.21      285.70      5.21 o 
  -3   3   7      215.87      217.10      4.79 o 
  -2   3   7      501.65      521.58      8.77 o 
  -1   3   7      384.96      390.67      7.88 o 
   0   3   7       90.63      102.84      2.84 o 
   1   3   7       84.79       78.50      2.06 o 
   2   3   7        0.83        3.80      1.04 o 
   3   3   7       16.17       17.95      0.95 o 
   4   3   7        0.01        1.82      0.82 o 
   5   3   7        9.33       12.84      1.82 o 
   6   3   7        0.57        1.37      0.72 o 
  -6   4   7       26.48       27.56      3.31 o 
  -5   4   7        9.31        6.07      0.94 o 
  -4   4   7       51.06       43.33      2.27 o 
  -3   4   7        2.39        5.58      0.89 o 
  -2   4   7      119.76      125.12      2.79 o 
   0   4   7      342.01      349.92      7.76 o 
   2   4   7       12.34       15.75      2.64 o 
   4   4   7       22.43       24.66      2.56 o 
   5   4   7        1.75        3.22      1.20 o 
  -5   5   7       17.36       21.90      3.67 o 
  -4   5   7        0.67        0.24      0.85 o 
  -3   5   7        2.30        6.08      1.56 o 
  -2   5   7        7.74       15.26      2.92 o 
  -1   5   7       25.07       24.45      1.75 o 
   0   5   7       12.27       25.31      1.53 o 
   1   5   7      141.95      131.43      5.66 o 
   2   5   7      108.71      103.31      5.35 o 
   3   5   7       22.28       22.69      1.96 o 
   4   5   7        2.44        3.62      1.47 o 
  -3   6   7        4.59        4.75      1.52 o 
  -2   6   7        9.60        8.48      1.36 o 
  -1   6   7        0.87        1.56      1.00 o 
   0   6   7        0.34        1.11      1.20 o 
   1   6   7       15.83       11.20      2.21 o 
   2   6   7        6.21        7.14      1.81 o 
  -8   0   8       32.49       27.83      6.37 o 
  -7   0   8       34.85       35.91      3.14 o 
  -6   0   8      654.55      682.62     22.25 o 
  -5   0   8       55.85       62.88      3.98 o 
  -4   0   8     1686.30     1800.42     55.30 o 
  -3   0   8       51.32       42.68      3.15 o 
  -2   0   8     3766.26     3819.83     51.87 o 
  -1   0   8        0.11       -0.46      0.46 o 
   0   0   8      310.84      269.03      4.16 o 
   1   0   8      258.60      227.00      3.50 o 
   2   0   8      163.30      189.81      6.27 o 
   3   0   8      149.28      130.95      4.93 o 
   4   0   8        0.20       -0.85      0.85 o 
   5   0   8        2.99        3.65      0.81 o 
   6   0   8       83.76       85.18      5.40 o 
   7   0   8        5.81        3.72      3.31 o 
  -8   1   8       10.91        9.65      1.47 o 
  -7   1   8        0.30        2.44      1.24 o 
  -6   1   8       84.19       84.06      5.49 o 
  -5   1   8       13.04       15.80      1.80 o 
  -4   1   8       71.19       66.42      2.33 o 
  -3   1   8      145.74      128.88      2.24 o 
  -2   1   8      115.85      115.54      4.41 o 
  -1   1   8     3293.28     3375.52     29.11 o 
   0   1   8      457.21      480.34      5.71 o 
   1   1   8      388.72      391.46      4.20 o 
   2   1   8      102.15      116.80      1.81 o 
   3   1   8      382.87      369.64      7.41 o 
   4   1   8        2.59        4.73      0.85 o 
   5   1   8      115.20      106.40      3.08 o 
   6   1   8        0.81        1.36      0.77 o 
   7   1   8        3.19        2.47      1.75 o 
  -7   2   8        3.41        1.50      0.93 o 
  -6   2   8        4.24        4.55      1.04 o 
  -5   2   8        0.11        2.08      0.87 o 
  -4   2   8      133.80      126.64      4.35 o 
  -3   2   8       41.21       41.91      1.79 o 
  -2   2   8      666.21      643.29      9.37 o 
  -1   2   8       11.05        9.88      0.66 o 
   0   2   8        2.17        3.88      0.52 o 
   1   2   8       91.48      118.26      2.89 o 
   2   2   8      103.06      118.70      2.47 o 
   3   2   8        2.72        2.51      0.58 o 
   4   2   8        1.05        3.34      0.53 o 
   5   2   8       50.94       48.81      3.09 o 
   6   2   8        7.34        5.41      1.14 o 
   7   2   8        2.31        0.44      1.25 o 
  -7   3   8        4.72        4.38      1.14 o 
  -6   3   8        0.76        2.21      1.34 o 
  -5   3   8        3.22        3.64      0.70 o 
  -4   3   8       17.53       21.49      1.74 o 
  -3   3   8       77.77       62.91      1.83 o 
  -2   3   8       31.33       42.25      1.84 o 
  -1   3   8        1.44        5.57      0.63 o 
   0   3   8        2.24       10.13      0.85 o 
   1   3   8        9.10       10.49      1.68 o 
   2   3   8       25.21       25.87      1.55 o 
   3   3   8       46.70       42.84      2.06 o 
   4   3   8       35.40       33.26      2.03 o 
   5   3   8        3.43        3.24      1.04 o 
   6   3   8        4.00        6.00      1.25 o 
  -6   4   8        0.36        1.09      1.03 o 
  -5   4   8        0.04        0.90      0.56 o 
  -4   4   8       14.54       14.14      1.04 o 
  -3   4   8      316.85      321.51      7.64 o 
  -2   4   8       33.25       33.71      2.74 o 
  -1   4   8      369.81      344.32      7.66 o 
   0   4   8       84.13       81.14      2.67 o 
   1   4   8       40.21       42.65      4.29 o 
   2   4   8       19.23       15.63      2.50 o 
   3   4   8      120.40      125.63      6.42 o 
   4   4   8       36.29       29.81      1.69 o 
   5   4   8       12.58       12.83      1.28 o 
  -5   5   8       70.48       71.88     14.05 o 
  -4   5   8        0.02        2.90      1.58 o 
  -3   5   8       37.98       36.35      1.94 o 
  -2   5   8        7.32       17.44      1.62 o 
  -1   5   8        1.00        2.44      0.78 o 
   0   5   8       73.43       74.17      3.73 o 
   1   5   8        7.47        9.52      1.89 o 
   2   5   8      667.83      696.83     24.94 o 
   3   5   8        5.82        8.77      1.32 o 
   4   5   8        0.75        2.91      1.22 o 
  -2   6   8        0.54        1.38      0.90 o 
  -1   6   8        0.19        0.61      1.07 o 
   0   6   8        0.03        0.60      1.10 o 
   1   6   8        0.26        2.22      1.36 o 
   2   6   8        2.42        1.81      1.74 o 
  -8   1   9        2.55        2.53      1.40 o 
  -7   1   9       19.55       16.90      1.44 o 
  -6   1   9      204.30      206.32     10.86 o 
  -5   1   9       21.26       25.31      2.40 o 
  -4   1   9       22.07       23.12      0.95 o 
  -3   1   9       13.87       19.72      1.17 o 
  -2   1   9      939.51      922.56      8.31 o 
  -1   1   9       14.34       18.57      1.49 o 
   0   1   9      403.97      401.72      3.96 o 
   1   1   9      594.68      586.40      5.46 o 
   2   1   9        0.56        2.81      0.40 o 
   3   1   9      128.73      110.11      2.62 o 
   4   1   9       74.93       75.10      2.69 o 
   5   1   9      559.94      572.86     11.81 o 
   6   1   9       10.48       13.63      1.97 o 
   7   1   9       11.51       14.24      4.28 o 
  -7   2   9        3.06        2.54      1.53 o 
  -6   2   9        0.41        1.00      1.09 o 
  -5   2   9      215.32      213.34      5.03 o 
  -4   2   9      720.50      735.35     18.85 o 
  -3   2   9      301.68      316.16      5.87 o 
  -2   2   9     1059.74     1077.00     14.10 o 
  -1   2   9     2537.33     2614.41     36.53 o 
   0   2   9      240.03      265.75      4.05 o 
   1   2   9      178.95      172.41      2.60 o 
   2   2   9      574.08      646.81     14.27 o 
   3   2   9       14.52       12.53      0.91 o 
   4   2   9      115.63      123.39      3.36 o 
   5   2   9      229.96      214.46      9.16 o 
   6   2   9       28.67       23.82      1.66 o 
   7   2   9        8.06        5.70      4.39 o 
  -7   3   9        2.92        4.42      0.97 o 
  -6   3   9       37.01       38.15      1.96 o 
  -5   3   9       49.84       47.07      2.48 o 
  -4   3   9       15.44       17.88      1.48 o 
  -3   3   9      149.47      150.73      3.25 o 
  -2   3   9       32.42       42.97      2.12 o 
  -1   3   9        5.40        7.38      0.65 o 
   0   3   9      230.83      251.68      6.50 o 
   1   3   9       89.41      100.66      2.44 o 
   2   3   9       85.40       87.93      2.66 o 
   3   3   9       21.54       19.49      1.23 o 
   4   3   9        9.69       13.80      2.20 o 
   5   3   9        0.77        2.10      0.57 o 
   6   3   9       91.08      101.51     13.41 o 
  -6   4   9       52.68       45.49      6.54 o 
  -5   4   9       32.83       32.70      1.91 o 
  -4   4   9        0.13        1.71      0.67 o 
  -3   4   9       12.30       17.99      2.60 o 
  -2   4   9       76.52       79.39      2.72 o 
   0   4   9      127.83      127.50      3.97 o 
   1   4   9       74.90       81.85      2.74 o 
   2   4   9        2.65        6.06      1.28 o 
   3   4   9        3.36        9.73      1.73 o 
   4   4   9       34.66       35.86      1.99 o 
   5   4   9        3.47        1.57      0.83 o 
  -5   5   9       35.29       42.34      7.49 o 
  -4   5   9       14.30       16.40      2.10 o 
  -3   5   9       19.92       17.95      1.17 o 
  -2   5   9       27.46       36.68      2.18 o 
  -1   5   9        6.19        7.52      1.70 o 
   0   5   9        9.00       23.04      1.50 o 
   1   5   9        0.76        2.89      1.15 o 
   2   5   9       14.84       18.72      1.87 o 
   3   5   9       57.38       48.86      4.06 o 
   4   5   9        0.05        1.29      1.04 o 
  -2   6   9        1.13        0.91      0.70 o 
  -1   6   9       10.67        7.31      1.82 o 
   0   6   9       25.89       29.47      4.23 o 
   1   6   9        1.33        4.18      2.56 o 
   2   6   9       34.96       37.80      7.69 o 
  -8   0  10       69.34       59.58      9.52 o 
  -7   0  10       13.95       15.18      2.69 o 
  -6   0  10      437.78      475.45     15.86 o 
  -5   0  10       35.43       37.19      4.71 o 
  -4   0  10      661.73      706.48     22.13 o 
  -3   0  10        1.44        4.86      0.59 o 
  -2   0  10        0.02        2.55      0.60 o 
  -1   0  10      996.47      916.47     10.54 o 
   0   0  10     1769.25     1568.84     29.53 o 
   1   0  10      318.74      324.76      4.93 o 
   2   0  10      102.08      103.81      3.18 o 
   3   0  10        1.34        5.17      0.88 o 
   4   0  10     1000.12     1025.76     34.34 o 
   5   0  10       29.33       26.36      1.92 o 
   6   0  10       21.48       18.31      3.03 o 
   7   0  10       29.57       42.83      9.71 o 
  -8   1  10       11.57       12.00      1.87 o 
  -7   1  10       58.83       57.00      3.15 o 
  -6   1  10       16.58       22.34      2.62 o 
  -5   1  10      550.71      570.31     13.89 o 
  -4   1  10       44.84       45.86      1.68 o 
  -3   1  10        3.20        2.31      0.49 o 
  -2   1  10      179.05      185.26      2.56 o 
  -1   1  10      260.86      265.04      2.44 o 
   0   1  10       81.58       72.42      4.27 o 
   1   1  10      231.75      223.17      7.69 o 
   2   1  10        0.06        6.40      1.06 o 
   3   1  10        7.92        7.95      0.51 o 
   4   1  10      451.28      470.09     10.56 o 
   5   1  10       26.18       25.62      1.63 o 
   6   1  10       12.99       11.87      1.69 o 
   7   1  10        2.25        4.78      1.64 o 
  -7   2  10        9.86       12.15      1.67 o 
  -6   2  10        9.84       14.26      1.71 o 
  -5   2  10      120.23      119.40      3.36 o 
  -4   2  10       10.63       14.53      1.20 o 
  -3   2  10       67.34       72.19      1.69 o 
  -2   2  10      881.93      886.05     11.60 o 
  -1   2  10     1070.35     1037.75     13.49 o 
   0   2  10       42.38       32.22      2.20 o 
   1   2  10       47.50       42.19      1.95 o 
   2   2  10      478.58      520.54     11.57 o 
   3   2  10        0.01        1.39      0.76 o 
   4   2  10        0.77        4.01      0.70 o 
   5   2  10       30.84       30.79      2.95 o 
   6   2  10        5.66        8.20      1.54 o 
   7   2  10        0.31        0.93      2.28 o 
  -7   3  10        5.67        1.32      0.87 o 
  -6   3  10        0.65        2.59      0.51 o 
  -5   3  10        0.95        1.06      0.54 o 
  -4   3  10        6.85        9.69      0.90 o 
  -3   3  10       66.30       69.79      1.98 o 
  -2   3  10       79.99       86.32      2.81 o 
  -1   3  10       78.61       81.74      2.00 o 
   0   3  10        6.47        7.88      0.90 o 
   1   3  10       19.04       19.76      1.54 o 
   2   3  10       35.14       38.04      2.02 o 
   3   3  10       10.45        8.83      1.71 o 
   4   3  10       31.76       30.42      2.47 o 
   5   3  10        0.46       -0.05      0.54 o 
   6   3  10        0.38        1.93      1.20 o 
  -6   4  10       59.12       59.03     10.21 o 
  -5   4  10       41.53       35.75      2.36 o 
  -4   4  10        0.06        0.84      0.74 o 
  -3   4  10       72.36       82.63      4.31 o 
  -2   4  10        1.41        5.50      0.94 o 
  -1   4  10      144.01      130.78      3.15 o 
   0   4  10        3.73        6.47      1.15 o 
   1   4  10      624.06      571.13     27.58 o 
   2   4  10       11.99       11.16      2.06 o 
   3   4  10       19.64       25.98      1.94 o 
   4   4  10       15.85       13.94      1.63 o 
   5   4  10        7.55        9.64      2.29 o 
  -5   5  10       69.10       66.51     11.16 o 
  -4   5  10      110.43      121.38      9.64 o 
  -3   5  10       18.94       16.43      1.13 o 
  -2   5  10      168.73      164.13      7.41 o 
  -1   5  10       67.07       67.97      4.18 o 
   0   5  10      127.80      126.43      6.24 o 
   1   5  10       83.77       69.58      4.52 o 
   2   5  10        9.20       12.12      1.17 o 
   3   5  10      115.10      104.86      7.65 o 
   4   5  10        0.67        1.95      1.10 o 
  -2   6  10        1.70        1.17      0.84 o 
  -1   6  10        0.81        2.34      1.40 o 
   0   6  10        1.08        2.49      3.01 o 
   1   6  10       14.83        9.32      1.45 o 
  -8   1  11       65.05       55.11      6.63 o 
  -7   1  11       13.75       12.87      1.88 o 
  -6   1  11       12.72       13.49      2.46 o 
  -5   1  11      358.70      375.78      9.43 o 
  -4   1  11       71.73       77.28      2.24 o 
  -3   1  11      138.12      133.15      2.38 o 
  -2   1  11      431.19      425.06      5.68 o 
  -1   1  11      272.64      242.63      2.52 o 
   0   1  11        2.65        6.21      0.52 o 
   1   1  11     1731.32     1716.33     31.13 o 
   2   1  11      600.98      612.00      9.97 o 
   3   1  11       34.85       34.02      1.15 o 
   4   1  11       10.81       13.54      1.62 o 
   5   1  11       55.96       59.27      3.27 o 
   6   1  11        0.77        1.29      0.59 o 
   7   1  11        1.89        1.63      2.36 o 
  -7   2  11        4.75        5.65      1.55 o 
  -6   2  11        3.71        2.91      1.10 o 
  -5   2  11      170.13      168.79      3.97 o 
  -4   2  11       69.57       59.37      1.93 o 
  -3   2  11      169.74      162.23      3.06 o 
  -2   2  11      383.58      373.18      6.87 o 
  -1   2  11      548.11      534.78      7.30 o 
   1   2  11      277.15      244.12      4.53 o 
   2   2  11       14.96       22.30      1.05 o 
   3   2  11       44.99       45.73      2.05 o 
   4   2  11       41.14       50.70      2.95 o 
   5   2  11       82.85       85.75      4.08 o 
   6   2  11        2.38        5.34      1.55 o 
  -7   3  11        2.90        1.23      0.80 o 
  -6   3  11        0.53        3.27      0.58 o 
  -5   3  11       13.75        8.33      1.90 o 
  -4   3  11       87.59       87.30      2.16 o 
  -3   3  11        0.06        1.02      0.59 o 
  -2   3  11      791.12      791.03     26.72 o 
  -1   3  11        7.89        9.89      0.77 o 
   0   3  11        0.00        0.69      0.77 o 
   1   3  11       23.10       18.55      1.10 o 
   2   3  11      102.73       92.73      3.21 o 
   3   3  11        4.05        2.95      0.81 o 
   4   3  11      322.46      305.57     18.00 o 
   5   3  11        9.51        7.62      0.96 o 
   6   3  11       45.74       38.93      5.03 o 
  -6   4  11       10.76       11.42      1.92 o 
  -5   4  11        2.27        3.21      1.07 o 
  -4   4  11       12.26       15.19      1.35 o 
  -3   4  11        6.93       17.62      2.36 o 
  -2   4  11        5.22        9.72      1.49 o 
   0   4  11      237.10      221.53      5.09 o 
   1   4  11      323.18      314.96     12.27 o 
   2   4  11        2.16        4.90      1.47 o 
   3   4  11       16.11       24.43      1.70 o 
   4   4  11        0.15        0.37      0.59 o 
   5   4  11        0.64        1.53      1.08 o 
  -5   5  11        4.25        4.91      1.78 o 
  -4   5  11        0.54        6.42      1.12 o 
  -3   5  11        4.31        3.42      0.75 o 
  -2   5  11       18.55       29.70      2.51 o 
  -1   5  11       38.79       33.98      2.24 o 
   0   5  11        5.21       18.31      2.60 o 
   1   5  11        2.26        5.00      1.22 o 
   2   5  11       25.52       23.75      1.89 o 
   3   5  11       12.72       15.77      1.57 o 
   4   5  11        0.84        3.15      1.21 o 
  -2   6  11       22.27       14.47      2.26 o 
  -1   6  11        7.59        6.29      1.65 o 
   0   6  11        0.75        2.98      1.26 o 
   1   6  11       12.40       10.47      2.98 o 
  -8   0  12       40.60       31.93      5.20 o 
  -7   0  12        1.84        1.78      2.11 o 
  -6   0  12      375.58      383.97     38.23 o 
  -5   0  12      160.55      156.74      6.11 o 
  -4   0  12      352.21      320.91     15.64 o 
  -3   0  12      500.06      485.28      9.12 o 
  -2   0  12     1031.42      911.60     16.68 o 
  -1   0  12      410.73      349.71      4.74 o 
   0   0  12     1358.48     1451.95     16.70 o 
   1   0  12       75.01       86.83      2.35 o 
   2   0  12     1398.32     1452.90     26.51 o 
   3   0  12     1702.13     1658.57     40.95 o 
   4   0  12      662.56      677.21     30.09 o 
   5   0  12        9.54        7.74      1.68 o 
   6   0  12        5.42        4.71      1.23 o 
   7   0  12       44.63       59.66     12.44 o 
  -8   1  12        6.41        6.89      1.84 o 
  -7   1  12       21.69       18.41      3.25 o 
  -6   1  12      102.07      100.90      6.30 o 
  -5   1  12       11.44       14.15      1.42 o 
  -4   1  12       89.15       83.03      2.06 o 
  -3   1  12        1.46        2.23      0.26 o 
  -2   1  12      995.77     1029.53     14.58 o 
  -1   1  12       88.08       92.22      3.25 o 
   0   1  12      286.28      309.26      4.01 o 
   1   1  12      369.84      376.17      7.18 o 
   2   1  12      347.39      366.16      7.56 o 
   3   1  12       92.61       86.50      2.03 o 
   4   1  12        4.85        6.70      0.74 o 
   5   1  12       32.51       33.99      1.97 o 
   6   1  12        0.32        2.28      1.03 o 
   7   1  12       10.76       12.60      3.13 o 
  -7   2  12        0.56        0.78      1.13 o 
  -6   2  12        8.34        9.82      2.49 o 
  -5   2  12      167.59      166.24      4.09 o 
  -4   2  12       80.01       69.71      2.42 o 
  -3   2  12       59.61       49.82      1.60 o 
  -2   2  12      767.44      755.79     16.53 o 
  -1   2  12      999.33     1013.33     13.18 o 
   0   2  12       10.95       15.86      0.84 o 
   1   2  12       26.32       26.59      1.29 o 
   2   2  12       97.66       98.66      2.48 o 
   3   2  12        2.63        6.97      1.05 o 
   4   2  12       70.42       67.85      2.32 o 
   5   2  12       49.63       47.93      2.89 o 
   6   2  12        1.65        1.26      0.77 o 
  -7   3  12        0.77        2.44      1.06 o 
  -6   3  12       22.06       21.33      1.67 o 
  -5   3  12        1.06        2.17      0.99 o 
  -4   3  12        1.87        5.86      1.21 o 
  -3   3  12      102.02       94.77      2.20 o 
  -2   3  12       19.06       20.51      1.05 o 
  -1   3  12        3.77        5.23      1.86 o 
   0   3  12       35.15       31.76      1.67 o 
   1   3  12       84.21       87.34      2.36 o 
   2   3  12       90.43       92.58      3.21 o 
   3   3  12        2.62        2.75      0.72 o 
   4   3  12       30.72       38.25      2.56 o 
   5   3  12       25.08       25.87      1.79 o 
   6   3  12        3.22        5.04      1.44 o 
  -6   4  12       11.34        9.34      2.21 o 
  -5   4  12       56.81       48.97      5.31 o 
  -4   4  12        1.00        2.14      1.25 o 
  -3   4  12      138.77      131.97      6.05 o 
  -2   4  12        2.24        5.32      1.06 o 
  -1   4  12      294.14      285.11      5.70 o 
   0   4  12      246.95      216.96      4.74 o 
   1   4  12      238.81      240.05      7.02 o 
   2   4  12        6.28        4.78      1.25 o 
   3   4  12        0.21        4.88      1.80 o 
   4   4  12       30.79       28.02      2.47 o 
   5   4  12        3.26        5.43      1.43 o 
  -5   5  12        8.56        8.82      1.88 o 
  -4   5  12       72.38       69.82      7.99 o 
  -3   5  12        3.88        4.09      1.35 o 
  -2   5  12       85.01       83.50      2.95 o 
  -1   5  12       47.02       42.36      2.54 o 
   0   5  12      116.66      111.81      6.68 o 
   1   5  12        2.16        2.24      1.62 o 
   2   5  12        0.00        3.13      1.23 o 
   3   5  12       19.08       23.66      2.88 o 
  -2   6  12        0.37        2.33      1.23 o 
  -1   6  12        1.29        3.18      1.72 o 
   0   6  12        1.66        4.42      1.58 o 
   1   6  12       35.75       38.12      7.07 o 
  -8   1  13       11.50        9.49      1.59 o 
  -7   1  13       27.76       27.30      2.48 o 
  -6   1  13       40.56       37.07      2.67 o 
  -5   1  13      245.99      252.94      6.75 o 
  -4   1  13       30.04       30.05      1.39 o 
  -3   1  13       26.68       28.92      1.69 o 
  -2   1  13      111.05      138.14      2.40 o 
  -1   1  13       49.72       41.75      1.83 o 
   0   1  13       92.29       83.63      2.44 o 
   1   1  13       23.18       19.43      1.28 o 
   3   1  13        2.55        8.23      0.85 o 
   4   1  13       74.50       73.20      1.98 o 
   5   1  13        2.58        2.54      0.74 o 
   6   1  13        1.27        1.35      0.63 o 
  -7   2  13        3.47        3.26      1.15 o 
  -6   2  13        0.06        0.18      1.09 o 
  -5   2  13        0.01        2.66      0.71 o 
  -4   2  13      160.82      158.72      3.80 o 
  -3   2  13      250.97      245.02      4.81 o 
  -2   2  13       79.74       74.04      2.84 o 
  -1   2  13        1.60        7.00      0.88 o 
   0   2  13      128.97      143.66      2.85 o 
   1   2  13       29.00       29.70      1.38 o 
   2   2  13      528.72      579.33     12.54 o 
   3   2  13       92.23       93.32      2.79 o 
   4   2  13       12.33       13.93      2.00 o 
   5   2  13       48.74       44.65      2.44 o 
   6   2  13       29.49       30.67      2.26 o 
  -7   3  13        0.00        0.50      1.25 o 
  -6   3  13       49.59       48.23      3.05 o 
  -5   3  13       54.91       52.19      2.71 o 
  -4   3  13       86.44       80.82      2.24 o 
  -3   3  13        4.12        2.75      0.44 o 
  -2   3  13      109.24       96.20      2.78 o 
  -1   3  13       35.25       25.89      1.63 o 
   0   3  13      132.22      121.84      4.10 o 
   1   3  13        6.00       10.51      1.93 o 
   2   3  13        3.82       10.86      1.23 o 
   3   3  13        8.96        9.69      1.78 o 
   4   3  13       20.14       29.27      1.92 o 
   5   3  13       53.88       52.53      3.92 o 
   6   3  13        4.61        5.49      1.44 o 
  -6   4  13       19.92       20.26      3.32 o 
  -5   4  13       19.02       24.54      2.15 o 
  -4   4  13       31.70       36.52      2.40 o 
  -3   4  13       40.02       46.32      2.23 o 
  -2   4  13        1.80        2.67      0.82 o 
   0   4  13       43.87       47.15      2.18 o 
   1   4  13      118.09      131.91      4.98 o 
   2   4  13       73.49       71.08      3.62 o 
   3   4  13       71.23       75.51      4.34 o 
   4   4  13        6.61        5.64      1.50 o 
   5   4  13        2.30        3.35      1.27 o 
  -4   5  13       22.03       26.22      3.16 o 
  -3   5  13       15.65       15.12      1.28 o 
  -2   5  13        1.04        9.18      1.92 o 
  -1   5  13       26.48       24.39      1.43 o 
   0   5  13        0.19        6.37      1.87 o 
   1   5  13        4.44        3.86      0.66 o 
   2   5  13        0.20        3.36      1.61 o 
   3   5  13       20.96       22.79      3.85 o 
  -1   6  13       19.43       19.47      3.50 o 
   0   6  13       24.98       25.24      4.69 o 
  -8   0  14      144.25      151.43    119.30 o 
  -7   0  14       44.87       41.82      3.99 o 
  -6   0  14       84.76       88.70      8.15 o 
  -5   0  14       12.16       15.09      4.21 o 
  -4   0  14       19.10       16.25      2.07 o 
  -3   0  14     1304.76     1358.15     42.16 o 
  -2   0  14     1312.86     1340.93     24.43 o 
  -1   0  14      116.23      113.90      2.73 o 
   0   0  14     3441.09     3847.08    110.18 o 
   1   0  14      175.48      196.65      4.32 o 
   2   0  14      200.57      227.91      6.18 o 
   3   0  14      228.53      197.22      8.29 o 
   4   0  14      697.76      700.02     13.44 o 
   5   0  14       14.59       18.84      4.23 o 
   6   0  14      268.96      314.60     39.81 o 
  -8   1  14        0.57        0.52      2.29 o 
  -7   1  14       14.43       12.92      2.05 o 
  -6   1  14       52.25       52.82      3.24 o 
  -5   1  14      166.42      162.53      5.29 o 
  -4   1  14       36.51       36.81      2.04 o 
  -3   1  14        4.70        4.62      0.77 o 
  -2   1  14       86.67       94.26      1.92 o 
  -1   1  14       83.10       70.94      2.87 o 
   1   1  14       16.57       10.85      0.82 o 
   2   1  14      322.35      340.72      6.45 o 
   3   1  14        1.73        4.71      0.94 o 
   4   1  14        2.89        5.68      0.87 o 
   5   1  14        2.83        4.60      1.13 o 
   6   1  14        4.28        4.73      1.76 o 
  -7   2  14        0.79        2.59      1.00 o 
  -6   2  14       24.44       26.27      2.27 o 
  -5   2  14       59.74       60.83      2.08 o 
  -4   2  14        2.77        4.61      0.85 o 
  -3   2  14       39.35       43.21      2.12 o 
  -2   2  14       29.45       28.99      1.34 o 
  -1   2  14      605.40      602.18     10.83 o 
   0   2  14       52.18       55.08      1.98 o 
   1   2  14      173.09      159.30      3.97 o 
   2   2  14        8.89       15.05      1.60 o 
   3   2  14       32.01       34.91      1.76 o 
   4   2  14       38.72       38.03      2.07 o 
   5   2  14       22.49       25.45      1.43 o 
   6   2  14       27.25       26.02      2.73 o 
  -7   3  14        0.18        0.75      2.22 o 
  -6   3  14        0.22        2.33      0.65 o 
  -5   3  14      101.93       97.72      4.36 o 
  -4   3  14        3.77        4.11      0.78 o 
  -3   3  14       63.69       54.14      1.94 o 
  -2   3  14      165.77      150.30      3.69 o 
  -1   3  14      173.41      159.77      4.10 o 
   0   3  14      124.64      117.80      3.71 o 
   1   3  14       13.78       17.86      2.01 o 
   2   3  14        6.56       16.99      1.80 o 
   3   3  14      194.58      176.54      8.97 o 
   4   3  14        2.71        6.65      1.79 o 
   5   3  14       77.12       66.07      5.02 o 
  -6   4  14       42.42       43.48      6.70 o 
  -5   4  14      137.54      156.02     10.29 o 
  -4   4  14       18.50       18.51      1.90 o 
  -3   4  14      245.88      226.49      8.33 o 
  -2   4  14        4.71        3.22      0.87 o 
  -1   4  14      111.09       98.55      3.35 o 
   0   4  14       54.03       61.50      2.77 o 
   1   4  14       85.42       94.23      5.21 o 
   2   4  14        4.59        9.26      2.09 o 
   3   4  14        2.25        6.85      1.65 o 
   4   4  14       31.69       25.63      2.80 o 
   5   4  14       14.95       15.72      2.60 o 
  -4   5  14       12.99       16.26      2.05 o 
  -3   5  14        0.64        4.42      1.03 o 
  -2   5  14       53.60       55.36      3.16 o 
  -1   5  14        6.14       14.23      1.43 o 
   0   5  14        0.21        1.25      1.48 o 
   1   5  14        0.86        2.47      0.91 o 
   2   5  14        2.89        2.66      1.08 o 
   3   5  14        0.11        2.81      1.40 o 
  -1   6  14        6.16       11.37      2.60 o 
   0   6  14        0.18        4.84      1.81 o 
  -8   1  15        0.35        1.46      0.89 o 
  -7   1  15        1.63        3.03      1.18 o 
  -6   1  15       86.17       82.81      5.48 o 
  -5   1  15        0.19        2.74      1.49 o 
  -4   1  15       24.49       21.76      1.44 o 
  -3   1  15       58.24       54.16      1.38 o 
  -2   1  15      783.87      800.56     15.68 o 
  -1   1  15       38.20       36.19      1.64 o 
   0   1  15      113.14      131.59      2.47 o 
   1   1  15        7.10        6.54      0.56 o 
   2   1  15       26.44       31.96      1.29 o 
   3   1  15      173.78      169.17      4.17 o 
   4   1  15       11.60       11.86      1.70 o 
   5   1  15        1.99        4.10      1.29 o 
   6   1  15        0.24        3.62      1.36 o 
  -7   2  15        3.18        3.22      1.53 o 
  -6   2  15        7.23        4.97      1.25 o 
  -5   2  15       52.40       52.94      2.01 o 
  -4   2  15        8.28       10.20      0.68 o 
  -3   2  15       13.53       16.67      1.01 o 
  -2   2  15      494.81      504.26      8.53 o 
  -1   2  15       94.06       99.04      2.34 o 
   0   2  15      247.18      272.30      5.09 o 
   1   2  15       57.24       52.24      1.69 o 
   2   2  15       37.25       43.28      1.69 o 
   3   2  15      184.84      183.41      3.25 o 
   4   2  15        8.01        7.48      1.20 o 
   5   2  15       26.55       24.03      2.17 o 
   6   2  15       12.76       12.24      1.60 o 
  -7   3  15       35.14       31.30      5.30 o 
  -6   3  15        1.36        0.75      0.73 o 
  -5   3  15        0.13        1.07      0.66 o 
  -4   3  15        2.54        4.41      0.78 o 
  -3   3  15      141.66      129.89      2.26 o 
  -2   3  15       12.09       10.96      1.30 o 
  -1   3  15       34.88       36.96      2.30 o 
   0   3  15      212.05      212.59      5.02 o 
   1   3  15       50.44       63.40      2.37 o 
   2   3  15      151.23      143.62      3.47 o 
   3   3  15       31.65       32.92      2.19 o 
   4   3  15       55.37       54.85      3.74 o 
   5   3  15        0.79        0.80      1.25 o 
  -6   4  15       34.32       37.97      7.89 o 
  -5   4  15        0.65        5.98      1.82 o 
  -4   4  15       16.96       18.27      1.90 o 
  -3   4  15        5.47       14.57      2.10 o 
  -2   4  15       94.61       87.92      4.18 o 
  -1   4  15        2.28       12.38      1.73 o 
   0   4  15        6.90        6.45      1.14 o 
   1   4  15        0.67        7.70      1.84 o 
   2   4  15        4.12        1.15      1.82 o 
   3   4  15        0.10        3.83      1.52 o 
   4   4  15       41.31       40.05      4.58 o 
  -4   5  15        1.36        6.38      2.16 o 
  -3   5  15        1.63        4.18      1.15 o 
  -2   5  15        0.29        4.98      1.09 o 
  -1   5  15        0.00        1.03      0.69 o 
   0   5  15       21.50       23.24      2.57 o 
   1   5  15        0.00       -0.78      1.08 o 
   2   5  15        1.71        3.50      1.28 o 
   3   5  15        0.84       -0.81      1.18 o 
  -8   0  16       48.97       57.69     11.82 o 
  -7   0  16       54.10       64.24      5.82 o 
  -6   0  16      210.15      235.58     13.81 o 
  -5   0  16        0.85       -1.20      1.20 o 
  -4   0  16       18.74       16.50      1.42 o 
  -3   0  16      500.57      450.57     20.22 o 
  -2   0  16      263.00      242.39     13.16 o 
  -1   0  16       17.21       17.33      2.23 o 
   0   0  16       59.69       53.02      3.12 o 
   1   0  16     1135.47     1198.98     30.13 o 
   2   0  16      488.91      480.91     11.49 o 
   3   0  16       77.88       66.11      4.69 o 
   4   0  16     1284.35     1383.67    436.06 o 
   5   0  16       91.82       97.43      7.27 o 
   6   0  16       53.89       54.55      5.49 o 
  -8   1  16        0.07       -1.09      1.54 o 
  -7   1  16        0.44        0.12      2.71 o 
  -6   1  16        0.69        1.64      0.85 o 
  -5   1  16       56.27       50.73      2.34 o 
  -4   1  16      107.16      106.21      3.04 o 
  -3   1  16       45.37       44.96      1.20 o 
  -2   1  16        6.51       13.19      1.00 o 
  -1   1  16       84.30       77.26      2.53 o 
   0   1  16      761.82      766.12     16.75 o 
   1   1  16       85.44       83.57      3.11 o 
   2   1  16       15.65       19.62      1.05 o 
   3   1  16       57.74       57.44      1.80 o 
   4   1  16       10.23       10.13      1.47 o 
   5   1  16       29.16       31.28      1.86 o 
   6   1  16        6.18       10.66      2.53 o 
  -7   2  16        0.89        2.38      0.99 o 
  -6   2  16        6.42        7.02      1.65 o 
  -5   2  16       26.29       27.39      2.31 o 
  -4   2  16       24.84       28.54      2.02 o 
  -3   2  16      199.12      185.22      5.18 o 
  -1   2  16        3.41        3.03      0.88 o 
   0   2  16       14.04       20.94      1.16 o 
   1   2  16       95.11       98.10      8.06 o 
   2   2  16        0.18        6.07      0.98 o 
   3   2  16       12.57       12.28      1.23 o 
   4   2  16       48.32       45.54      2.28 o 
   5   2  16        0.74        2.92      0.69 o 
   6   2  16        0.58        0.91      1.32 o 
  -7   3  16       37.79       42.54      7.29 o 
  -6   3  16        0.02        0.81      0.99 o 
  -5   3  16        4.28        5.24      1.13 o 
  -4   3  16        4.72        5.72      0.97 o 
  -3   3  16        2.27        1.85      0.35 o 
  -2   3  16      294.74      282.46      7.12 o 
  -1   3  16      361.64      332.20      7.37 o 
   0   3  16      806.97      804.84     17.32 o 
   1   3  16        3.29        9.77      1.13 o 
   2   3  16        0.62       11.81      2.39 o 
   3   3  16       41.38       33.20      2.01 o 
   4   3  16       22.26       21.69      1.54 o 
   5   3  16        0.15        1.05      1.04 o 
  -6   4  16        2.66        4.81      1.76 o 
  -5   4  16        8.10        6.57      1.22 o 
  -4   4  16        7.13        6.99      1.62 o 
  -3   4  16        0.10        7.60      1.69 o 
  -2   4  16        5.28        6.81      1.68 o 
  -1   4  16       73.01       74.43      4.36 o 
   0   4  16        0.96        2.58      0.92 o 
   1   4  16      128.87      126.34      6.73 o 
   2   4  16       27.59       26.00      1.82 o 
   3   4  16       68.73       78.56      4.33 o 
   4   4  16       26.60       28.81      3.45 o 
  -4   5  16       27.13       27.02      3.10 o 
  -3   5  16        0.10        2.30      0.98 o 
  -2   5  16       19.63       17.62      1.64 o 
  -1   5  16       11.14        6.80      1.57 o 
   0   5  16       47.95       56.50      4.72 o 
   1   5  16       17.80       21.56      2.04 o 
   2   5  16        0.32        0.64      1.28 o 
   3   5  16        7.74        9.35      1.64 o 
  -7   1  17        2.97        1.41      1.22 o 
  -6   1  17       62.38       59.42      5.14 o 
  -5   1  17       79.90       80.97      2.99 o 
  -4   1  17       64.65       65.58      2.39 o 
  -3   1  17        4.29        2.83      0.99 o 
  -2   1  17        6.25       11.53      0.65 o 
  -1   1  17      388.36      382.43      6.98 o 
   0   1  17      110.41      120.21      2.69 o 
   1   1  17      222.43      223.31      4.49 o 
   2   1  17       88.66       83.19      2.81 o 
   3   1  17       10.34       12.18      0.82 o 
   4   1  17        1.64        3.88      0.77 o 
   5   1  17       30.95       28.69      1.91 o 
   6   1  17       75.05       79.73      9.05 o 
  -7   2  17       34.29       37.76      6.41 o 
  -6   2  17        5.10        4.79      1.32 o 
  -5   2  17       49.96       48.07      2.93 o 
  -4   2  17       43.79       40.95      3.59 o 
  -3   2  17        0.49        1.97      0.31 o 
  -2   2  17      138.83      155.72      5.00 o 
  -1   2  17        9.37        8.80      0.87 o 
   0   2  17      145.79      161.70      3.17 o 
   1   2  17      423.11      409.45     12.40 o 
   2   2  17      152.41      157.04      4.57 o 
   3   2  17      140.53      133.51      3.70 o 
   4   2  17        5.19        4.07      0.97 o 
   5   2  17       24.28       28.49      2.30 o 
   6   2  17        0.96        2.17      1.60 o 
  -7   3  17       33.43       36.57      6.08 o 
  -6   3  17       11.50       14.72      1.46 o 
  -5   3  17       16.20       17.27      1.89 o 
  -4   3  17        7.83        4.64      0.85 o 
  -3   3  17       18.03       25.69      2.26 o 
  -2   3  17      253.61      257.19      5.99 o 
  -1   3  17      232.88      220.73      5.18 o 
   0   3  17      112.54       98.40      4.46 o 
   1   3  17       67.60       65.56      5.59 o 
   2   3  17      294.10      300.59      7.34 o 
   3   3  17       96.07       86.66      4.25 o 
   4   3  17      173.24      154.45      9.58 o 
   5   3  17        0.09        0.02      0.82 o 
  -6   4  17        6.00        8.08      2.67 o 
  -5   4  17        1.49        2.82      1.10 o 
  -4   4  17       26.12       23.65      2.16 o 
  -3   4  17        2.11        6.21      1.50 o 
  -2   4  17        8.95       10.57      1.63 o 
  -1   4  17        1.01        5.74      1.04 o 
   0   4  17       12.34       15.90      2.58 o 
   1   4  17        8.58        7.58      2.02 o 
   2   4  17        4.21        6.94      1.74 o 
   3   4  17        2.25        1.76      1.56 o 
   4   4  17        1.99        2.35      1.01 o 
  -4   5  17        0.81        4.38      1.35 o 
  -3   5  17        8.16        9.54      1.27 o 
  -2   5  17       11.93       16.37      1.42 o 
  -1   5  17        2.21        2.29      1.17 o 
   0   5  17        0.12        1.46      1.19 o 
   1   5  17        3.17        4.06      1.45 o 
   2   5  17        6.42        7.97      1.70 o 
  -7   0  18       14.52       13.33      2.10 o 
  -6   0  18      601.25      689.13     41.42 o 
  -5   0  18      121.97      125.17     15.74 o 
  -4   0  18      148.62      156.15      5.96 o 
  -3   0  18      167.61      177.03      9.07 o 
  -2   0  18     1200.96     1190.87     60.09 o 
  -1   0  18      106.41       97.65      4.79 o 
   0   0  18     1536.45     1578.84     48.37 o 
   1   0  18      677.84      707.65     20.37 o 
   2   0  18      353.07      330.53     12.27 o 
   3   0  18       25.48       25.48      2.83 o 
   4   0  18      300.68      305.97     21.62 o 
   5   0  18        0.96        1.00      3.81 o 
   6   0  18        5.03        5.23      1.57 o 
  -7   1  18        3.23        6.80      1.83 o 
  -6   1  18        1.72        3.45      1.18 o 
  -5   1  18        0.22        1.90      0.92 o 
  -4   1  18        2.49        7.78      1.40 o 
  -3   1  18       23.80       19.72      1.04 o 
  -2   1  18       71.25       80.56      2.16 o 
  -1   1  18       17.58       14.53      1.92 o 
   0   1  18       13.30       19.69      1.00 o 
   1   1  18        0.00        2.62      0.93 o 
   2   1  18       36.48       32.28      3.24 o 
   3   1  18      249.38      246.70      5.61 o 
   4   1  18       60.06       57.50      3.44 o 
   5   1  18       28.22       27.69      1.95 o 
   6   1  18        1.25        0.98      1.26 o 
  -7   2  18        7.44        5.26      1.45 o 
  -6   2  18       27.11       29.21      1.96 o 
  -5   2  18        0.21        2.18      1.00 o 
  -4   2  18        8.82        7.69      0.90 o 
  -3   2  18        2.61        2.42      0.50 o 
  -2   2  18        7.44       12.05      1.53 o 
  -1   2  18      145.62      147.79      3.36 o 
   0   2  18       23.51       24.60      0.99 o 
   1   2  18       54.20       61.21      3.36 o 
   2   2  18       63.83       61.14      2.17 o 
   3   2  18       22.36       17.79      3.29 o 
   4   2  18        4.82        5.37      1.37 o 
   5   2  18        4.87        6.36      0.88 o 
  -6   3  18        7.00        7.42      1.96 o 
  -5   3  18       11.05       13.13      1.89 o 
  -4   3  18       40.28       32.10      1.87 o 
  -3   3  18      119.44      106.71      3.02 o 
  -2   3  18        7.72       15.22      1.61 o 
  -1   3  18        0.62        2.80      0.65 o 
   0   3  18      184.08      198.08      7.59 o 
   1   3  18      499.88      484.84      9.79 o 
   2   3  18        4.83       11.13      2.05 o 
   3   3  18        0.20        3.68      1.07 o 
   4   3  18        0.08        3.18      1.33 o 
   5   3  18        4.72        2.26      0.85 o 
  -5   4  18       38.47       40.80      3.22 o 
  -4   4  18        1.11        0.44      0.83 o 
  -3   4  18      339.25      318.72     22.14 o 
  -2   4  18       11.86       15.38      1.43 o 
  -1   4  18       26.42       31.15      1.85 o 
   0   4  18        1.96        6.21      1.63 o 
   1   4  18        0.32        5.35      1.43 o 
   2   4  18       34.05       34.55      2.58 o 
   3   4  18        4.26        7.22      1.64 o 
   4   4  18       21.86       26.81      3.09 o 
  -4   5  18       24.52       19.05      2.83 o 
  -3   5  18        4.83        7.06      1.82 o 
  -2   5  18       48.10       49.29      4.84 o 
  -1   5  18        5.65        9.29      1.21 o 
   0   5  18        0.19        0.92      0.93 o 
   1   5  18        0.10        0.91      1.06 o 
   2   5  18       51.76       54.69      6.35 o 
  -7   1  19        0.03        0.60      1.14 o 
  -6   1  19        7.63       11.22      2.94 o 
  -5   1  19       58.05       58.76      3.50 o 
  -4   1  19       24.03       29.29      1.29 o 
  -3   1  19      306.01      300.43      6.49 o 
  -2   1  19      188.61      180.24      3.33 o 
  -1   1  19      245.16      235.06      4.14 o 
   0   1  19        8.05       10.50      1.00 o 
   1   1  19       10.37       13.47      0.91 o 
   2   1  19      120.36      128.67      3.20 o 
   3   1  19      658.58      692.22     18.45 o 
   4   1  19        1.84        2.87      0.98 o 
   5   1  19       26.44       26.64      2.13 o 
   6   1  19        2.28        1.80      1.18 o 
  -7   2  19       17.27       14.69      1.91 o 
  -6   2  19       34.87       32.78      2.47 o 
  -5   2  19       20.69       23.27      3.65 o 
  -4   2  19       52.78       57.06      2.26 o 
  -3   2  19        1.36        2.03      0.47 o 
  -2   2  19      600.10      624.54     12.26 o 
  -1   2  19       45.88       46.69      2.11 o 
   0   2  19      401.83      435.89      9.23 o 
   1   2  19      367.44      354.05      8.81 o 
   2   2  19      225.79      206.63      4.36 o 
   3   2  19      274.69      267.85     13.37 o 
   4   2  19       72.13       73.32      4.48 o 
   5   2  19        6.59        4.96      1.32 o 
  -6   3  19       66.38       69.41      6.91 o 
  -5   3  19        0.02        1.20      0.61 o 
  -4   3  19       28.81       29.09      2.83 o 
  -3   3  19       17.15        9.92      1.74 o 
  -2   3  19      193.36      193.16      3.43 o 
  -1   3  19        8.74       13.62      1.37 o 
   0   3  19      961.81      953.51     22.68 o 
   1   3  19        0.61        4.31      1.65 o 
   2   3  19       95.03       91.74      5.19 o 
   3   3  19        0.43        3.50      1.00 o 
   4   3  19        0.42        2.23      1.14 o 
   5   3  19        8.99        9.81      1.91 o 
  -5   4  19       10.94       13.52      3.27 o 
  -4   4  19        5.04        4.30      1.58 o 
  -3   4  19       26.99       24.94      2.35 o 
  -2   4  19        0.03        1.64      0.68 o 
  -1   4  19       51.85       49.12      3.19 o 
   0   4  19        2.03        4.91      1.51 o 
   1   4  19       53.01       50.76      3.84 o 
   2   4  19        9.35       10.48      1.22 o 
   3   4  19        9.80        8.65      1.28 o 
   4   4  19        1.29        1.43      0.90 o 
  -4   5  19        2.41        5.45      2.01 o 
  -3   5  19        0.53        1.85      1.00 o 
  -2   5  19        4.58        8.58      2.14 o 
  -1   5  19        1.72       -0.27      1.23 o 
   0   5  19        1.62        2.79      1.24 o 
   1   5  19        0.05       -1.05      1.76 o 
   2   5  19        3.18        7.78      1.44 o 
  -7   0  20       40.97       33.92      4.58 o 
  -6   0  20       34.65       34.86      6.68 o 
  -5   0  20      233.21      253.40     13.65 o 
  -4   0  20      113.96      118.51      4.89 o 
  -3   0  20      378.22      412.94     12.40 o 
  -2   0  20      935.67      958.85     27.51 o 
  -1   0  20        7.08        5.04      1.00 o 
   0   0  20      349.64      383.04     11.28 o 
   1   0  20        0.82        2.30      0.83 o 
   2   0  20      399.01      392.48     13.65 o 
   3   0  20        7.22        4.60      1.60 o 
   4   0  20       74.16       80.78      6.31 o 
   5   0  20        1.50        0.03      1.29 o 
   6   0  20       62.27       54.49     11.63 o 
  -7   1  20        9.47        9.90      2.05 o 
  -6   1  20       16.94       19.69      1.81 o 
  -5   1  20       33.42       36.22      3.06 o 
  -4   1  20        4.70        7.27      0.77 o 
  -3   1  20       80.79       76.82      2.55 o 
  -2   1  20        9.09       14.24      0.77 o 
  -1   1  20      119.58      118.91      2.76 o 
   0   1  20       56.87       57.95      2.45 o 
   1   1  20       35.64       37.71      1.58 o 
   2   1  20       27.19       24.59      1.16 o 
   3   1  20       81.75       83.54      4.72 o 
   4   1  20       24.12       25.50      2.94 o 
   5   1  20        4.76        3.54      1.24 o 
  -7   2  20        2.65        4.89      1.76 o 
  -6   2  20        0.39        2.32      1.21 o 
  -5   2  20        1.66        0.87      1.19 o 
  -4   2  20        0.17        2.30      0.63 o 
  -3   2  20       11.47        9.73      0.72 o 
  -2   2  20        5.27        8.61      1.39 o 
  -1   2  20      469.03      452.97     10.18 o 
   0   2  20       37.76       41.96      2.67 o 
   1   2  20       22.38       24.96      1.80 o 
   2   2  20        3.77        7.81      1.58 o 
   3   2  20       47.90       46.21      2.77 o 
   4   2  20        6.68        5.14      1.19 o 
   5   2  20        2.87        5.26      1.76 o 
  -6   3  20        6.11        8.31      1.95 o 
  -5   3  20        4.07        1.74      2.21 o 
  -4   3  20       16.28       15.98      1.35 o 
  -3   3  20      147.34      115.90      5.77 o 
  -2   3  20       99.66       92.81      2.91 o 
  -1   3  20       11.94       14.15      1.42 o 
   0   3  20        1.75        7.71      1.52 o 
   1   3  20        2.99        2.47      0.98 o 
   2   3  20        2.91        5.80      1.12 o 
   3   3  20       24.83       19.51      1.81 o 
   4   3  20        0.32        0.30      0.77 o 
  -5   4  20       60.16       59.49      7.92 o 
  -4   4  20        7.53        7.29      2.05 o 
  -3   4  20        8.40       12.02      1.60 o 
  -2   4  20       11.03       10.10      1.94 o 
  -1   4  20        7.08        5.27      1.41 o 
   0   4  20       71.17       69.38      4.37 o 
   1   4  20       10.08       16.37      1.28 o 
   2   4  20        6.98        3.56      1.57 o 
   3   4  20        0.77        0.86      1.32 o 
  -3   5  20        3.70        5.25      1.20 o 
  -2   5  20        0.03        1.79      0.73 o 
  -1   5  20       14.27       13.39      1.77 o 
   0   5  20        6.30        7.88      2.09 o 
   1   5  20        0.97        1.41      1.22 o 
   2   5  20        0.21        0.29      0.90 o 
  -7   1  21       50.67       49.10      8.48 o 
  -6   1  21        2.51        2.94      1.05 o 
  -5   1  21        2.48        0.62      1.06 o 
  -4   1  21      223.21      237.85      4.45 o 
  -3   1  21       70.16       69.97      3.12 o 
  -2   1  21        6.16       11.95      1.01 o 
  -1   1  21       15.04       20.79      1.55 o 
   0   1  21      211.55      205.63      4.67 o 
   1   1  21       42.34       38.16      2.15 o 
   2   1  21       10.98       15.34      1.84 o 
   3   1  21      125.62      118.47      5.48 o 
   4   1  21      111.55      106.48      5.94 o 
   5   1  21       32.30       37.39      3.15 o 
  -7   2  21       21.83       18.71      2.39 o 
  -6   2  21       24.49       24.84      2.25 o 
  -5   2  21        1.04        2.33      1.07 o 
  -4   2  21      176.10      169.39      7.67 o 
  -3   2  21        6.27        7.94      0.87 o 
  -2   2  21        9.81       15.47      1.62 o 
  -1   2  21     1876.79     1853.17     39.22 o 
   0   2  21        0.63        2.99      0.81 o 
   1   2  21       77.52       61.57      5.09 o 
   2   2  21      197.67      207.94      7.03 o 
   3   2  21       17.24       12.77      1.99 o 
   4   2  21       12.26       11.08      1.02 o 
   5   2  21        0.61        1.35      0.94 o 
  -6   3  21       25.83       30.27      4.50 o 
  -5   3  21       17.68       13.91      1.83 o 
  -4   3  21       54.96       49.40      3.02 o 
  -3   3  21       58.98       57.06      2.93 o 
  -2   3  21      125.97      117.19      3.97 o 
  -1   3  21       13.13       13.46      2.03 o 
   0   3  21       11.52       13.25      2.21 o 
   1   3  21       35.11       35.08      2.51 o 
   2   3  21       53.49       49.14      3.06 o 
   3   3  21       15.68       16.65      1.77 o 
   4   3  21       18.71       19.49      2.49 o 
  -5   4  21        0.22        1.18      1.12 o 
  -4   4  21        0.33       -0.82      1.01 o 
  -3   4  21      109.94       88.06      7.66 o 
  -2   4  21       48.78       43.55      2.14 o 
  -1   4  21        7.87       14.46      2.30 o 
   0   4  21       38.74       38.19      2.67 o 
   1   4  21        2.69        3.45      0.89 o 
   2   4  21        5.45        9.66      1.90 o 
   3   4  21        1.08        2.94      1.34 o 
  -3   5  21        2.25        0.52      0.69 o 
  -2   5  21       12.96       14.00      2.08 o 
  -1   5  21       10.28        8.84      1.65 o 
   0   5  21        2.01        0.54      1.35 o 
   1   5  21        0.44        1.97      1.06 o 
  -7   0  22       17.64       17.22      3.27 o 
  -6   0  22      279.49      291.16     14.52 o 
  -5   0  22        3.07        5.65      1.79 o 
  -4   0  22      154.20      156.38      4.67 o 
  -3   0  22        8.72        6.00      2.82 o 
  -2   0  22       84.91       87.27      3.56 o 
  -1   0  22        8.54        8.00      2.81 o 
   0   0  22      313.02      318.18     11.94 o 
   1   0  22       34.00       25.23      3.23 o 
   2   0  22      252.41      230.72      8.17 o 
   3   0  22        0.28        3.93      1.65 o 
   4   0  22      104.98      106.21      5.80 o 
   5   0  22       17.94       18.27      3.63 o 
  -7   1  22       14.29       16.63      3.24 o 
  -6   1  22       17.51       19.00      2.32 o 
  -5   1  22       14.64       11.17      1.92 o 
  -4   1  22       79.91       73.89      2.29 o 
  -3   1  22       91.00       77.88      2.23 o 
  -2   1  22      154.08      163.72      3.60 o 
  -1   1  22       56.87       58.99      1.74 o 
   0   1  22        0.89        6.25      1.55 o 
   1   1  22       19.55       20.39      1.13 o 
   2   1  22       71.37       66.03      2.46 o 
   3   1  22       31.64       31.93      2.05 o 
   4   1  22        6.43       12.25      2.08 o 
   5   1  22        0.40       -0.53      0.94 o 
  -7   2  22        3.23        0.01      2.56 o 
  -6   2  22        0.01        1.34      1.06 o 
  -5   2  22        2.99        3.18      1.48 o 
  -4   2  22       37.47       29.39      1.92 o 
  -3   2  22       24.74       23.50      1.48 o 
  -2   2  22        7.03       10.03      0.61 o 
  -1   2  22       37.27       42.91      3.01 o 
   0   2  22      128.84      123.23      4.40 o 
   1   2  22       29.13       28.73      2.58 o 
   2   2  22       36.65       32.05      2.08 o 
   3   2  22        5.82        9.38      1.84 o 
   4   2  22        1.67        0.94      1.27 o 
   5   2  22       15.07       17.30      3.18 o 
  -6   3  22        0.12        4.48      1.65 o 
  -5   3  22        0.29        1.35      0.93 o 
  -4   3  22       10.59       12.53      3.12 o 
  -3   3  22        3.31        3.01      0.67 o 
  -2   3  22        9.91       19.78      2.17 o 
  -1   3  22       95.68       87.66      5.25 o 
   0   3  22        0.85        4.86      1.20 o 
   1   3  22       80.90       80.93      4.47 o 
   2   3  22        5.18        4.92      1.25 o 
   3   3  22       20.06       18.76      2.45 o 
   4   3  22        0.50        1.97      1.37 o 
  -5   4  22       19.70       15.16      4.26 o 
  -4   4  22        3.95        3.61      1.45 o 
  -3   4  22       44.90       34.89      3.36 o 
  -2   4  22       21.79       20.02      1.38 o 
  -1   4  22       16.56       23.33      2.10 o 
   0   4  22       11.86       10.92      1.85 o 
   1   4  22       11.62       11.95      1.49 o 
   2   4  22        7.09        7.27      1.07 o 
   3   4  22        6.67        4.87      1.06 o 
  -3   5  22        1.76        2.14      1.05 o 
  -2   5  22        7.44       10.11      2.17 o 
  -1   5  22       47.80       50.02      5.88 o 
   0   5  22        2.74        5.11      1.46 o 
   1   5  22        1.07        0.93      1.19 o 
  -7   1  23       59.14       62.56      7.24 o 
  -6   1  23        6.17        8.68      2.04 o 
  -5   1  23       36.06       32.83      2.05 o 
  -4   1  23       14.19       16.67      2.66 o 
  -3   1  23      116.01      115.69      2.77 o 
  -2   1  23       65.11       57.76      2.16 o 
  -1   1  23        2.86        4.01      0.68 o 
   0   1  23      356.65      368.71      9.06 o 
   1   1  23       27.29       28.92      2.41 o 
   2   1  23       84.45       74.87      2.31 o 
   3   1  23       25.25       29.11      1.92 o 
   4   1  23        0.95        2.11      1.01 o 
   5   1  23       27.13       30.53      3.32 o 
  -7   2  23       13.37       13.86      2.32 o 
  -6   2  23       29.06       28.58      2.47 o 
  -5   2  23       11.69        8.78      2.39 o 
  -4   2  23       78.30       75.84      3.51 o 
  -3   2  23      182.47      168.23      4.00 o 
  -2   2  23        7.11       11.14      1.15 o 
  -1   2  23        3.10        4.35      0.96 o 
   0   2  23      450.61      439.27     14.69 o 
   1   2  23       35.24       31.55      1.29 o 
   2   2  23       82.28       78.22      3.42 o 
   3   2  23        2.46        1.80      0.84 o 
   4   2  23       14.29       18.54      4.43 o 
  -6   3  23        2.54        2.67      1.54 o 
  -5   3  23        4.22        5.84      2.35 o 
  -4   3  23        4.55        7.51      1.79 o 
  -3   3  23        2.64        3.39      0.80 o 
  -2   3  23       98.99       97.47      4.31 o 
  -1   3  23        7.41        9.39      1.67 o 
   0   3  23      165.20      169.92      7.34 o 
   1   3  23       25.41       26.90      2.01 o 
   2   3  23       40.41       38.81      2.23 o 
   3   3  23        4.81        5.04      1.19 o 
   4   3  23        0.24        1.60      1.37 o 
  -5   4  23        1.07        0.74      0.94 o 
  -4   4  23       19.02       22.72      2.91 o 
  -3   4  23        0.92        2.33      0.93 o 
  -2   4  23       51.38       48.86      3.05 o 
  -1   4  23       29.04       26.07      1.96 o 
   0   4  23       23.11       21.80      1.78 o 
   1   4  23       15.89       17.32      1.72 o 
   2   4  23        0.25        4.14      1.29 o 
   3   4  23        0.65        1.06      1.10 o 
  -2   5  23        4.32        1.92      1.46 o 
  -1   5  23       25.25       34.25      6.00 o 
   0   5  23        7.52        6.66      1.72 o 
  -7   0  24        2.76        3.74      3.14 o 
  -6   0  24        0.16        3.12      0.97 o 
  -5   0  24        8.09        6.20      2.47 o 
  -4   0  24       66.11       75.46      3.54 o 
  -3   0  24       10.57        7.00      0.99 o 
  -2   0  24      181.01      193.14      7.21 o 
  -1   0  24        3.71        2.33      1.36 o 
   0   0  24      470.13      478.02     16.41 o 
   1   0  24       23.25       17.67      2.04 o 
   2   0  24      368.99      381.39     26.81 o 
   3   0  24       51.27       60.72      4.44 o 
   4   0  24        3.17        2.31      1.61 o 
   5   0  24        6.80        8.66      1.94 o 
  -7   1  24       31.60       25.86      3.48 o 
  -6   1  24       29.13       29.68      3.61 o 
  -5   1  24       37.07       36.49      2.38 o 
  -4   1  24        9.79       11.94      2.01 o 
  -3   1  24       59.04       59.33      2.34 o 
  -2   1  24       15.85       18.08      1.15 o 
  -1   1  24       97.72       97.26      5.25 o 
   0   1  24       14.72       18.37      0.98 o 
   1   1  24      156.57      133.21      3.11 o 
   2   1  24       74.80       68.41      4.02 o 
   3   1  24       79.99       77.38      4.20 o 
   4   1  24       23.61       26.49      2.21 o 
   5   1  24        8.66       11.54      2.07 o 
  -6   2  24        0.82        0.82      1.96 o 
  -5   2  24       27.24       21.51      1.98 o 
  -4   2  24        0.28        2.03      0.88 o 
  -3   2  24        8.69        4.61      1.18 o 
  -2   2  24        5.21        7.13      1.07 o 
  -1   2  24       87.64       80.38      2.19 o 
   0   2  24        0.64        2.38      0.77 o 
   1   2  24       11.88       11.75      1.83 o 
   2   2  24      177.80      183.52      7.39 o 
   3   2  24       10.40        6.84      3.19 o 
   4   2  24        4.03        3.16      3.02 o 
  -6   3  24       11.94       10.31      2.06 o 
  -5   3  24        7.29        6.84      1.15 o 
  -4   3  24        2.18        4.55      1.07 o 
  -3   3  24       72.70       77.44      4.94 o 
  -2   3  24        5.15        7.98      1.68 o 
  -1   3  24       69.86       64.00      3.38 o 
   0   3  24        9.44       13.63      1.81 o 
   1   3  24        2.95        8.71      2.00 o 
   2   3  24       23.22       18.71      1.40 o 
   3   3  24        2.98        5.18      1.34 o 
  -4   4  24        3.40        2.81      1.08 o 
  -3   4  24       23.22       18.72      1.86 o 
  -2   4  24       90.41       91.09      6.72 o 
  -1   4  24        4.01        5.00      1.13 o 
   0   4  24        0.23        1.69      0.92 o 
   1   4  24       36.82       34.17      3.08 o 
   2   4  24        1.59        0.80      1.48 o 
  -1   5  24        2.96        2.35      1.11 o 
  -7   1  25       17.97       12.84      2.10 o 
  -6   1  25       67.97       75.34      5.76 o 
  -5   1  25        5.44        5.71      1.43 o 
  -4   1  25       40.15       38.96      2.07 o 
  -3   1  25        5.11        7.02      1.19 o 
  -2   1  25      293.41      289.51      6.68 o 
  -1   1  25      296.93      291.70      5.81 o 
   0   1  25        1.46        5.46      1.18 o 
   1   1  25       11.74        9.35      1.59 o 
   2   1  25        2.91        3.46      0.74 o 
   3   1  25        0.66        1.44      2.73 o 
   4   1  25        3.73        4.65      1.37 o 
  -6   2  25       18.82       15.46      2.06 o 
  -5   2  25        0.00        0.71      0.60 o 
  -4   2  25       11.53       16.22      1.37 o 
  -3   2  25      124.99      116.55      4.90 o 
  -2   2  25        1.58        3.26      0.72 o 
  -1   2  25       17.04       16.15      2.08 o 
   0   2  25        6.00        5.90      1.09 o 
   1   2  25       72.28       74.99      3.27 o 
   2   2  25       33.18       29.82      2.86 o 
   3   2  25       88.04       71.82      6.69 o 
   4   2  25       11.85       11.85      1.97 o 
  -5   3  25        4.30        4.71      1.89 o 
  -4   3  25       54.84       61.49      3.80 o 
  -3   3  25        4.59        3.99      1.57 o 
  -2   3  25      187.74      175.31      8.59 o 
  -1   3  25        0.03        3.01      0.96 o 
   0   3  25        2.67        2.83      1.03 o 
   1   3  25       29.51       30.59      2.13 o 
   2   3  25        4.11        1.35      1.00 o 
   3   3  25        4.69        6.96      1.86 o 
  -4   4  25       12.11        8.19      1.46 o 
  -3   4  25        0.77        0.99      1.51 o 
  -2   4  25       43.23       50.91      4.44 o 
  -1   4  25        2.86        3.72      1.23 o 
   0   4  25        1.87        1.72      1.05 o 
   1   4  25        0.35       -0.21      0.66 o 
   2   4  25        7.90        8.11      1.56 o 
  -7   0  26        0.97        2.32      1.80 o 
  -6   0  26       58.68       57.14      9.95 o 
  -5   0  26       10.83       14.96      3.30 o 
  -4   0  26      141.19      166.64     10.02 o 
  -3   0  26      120.90      126.44      7.47 o 
  -2   0  26       52.64       51.91      3.00 o 
  -1   0  26      304.56      307.13      7.05 o 
   0   0  26      342.72      335.27      6.90 o 
   1   0  26       43.21       38.46      9.06 o 
   2   0  26       25.65       25.54      2.48 o 
   3   0  26        4.46       -0.67      1.25 o 
   4   0  26      107.65      129.64     26.49 o 
  -6   1  26       23.06       21.27      2.88 o 
  -5   1  26        4.32        3.79      1.07 o 
  -4   1  26        0.73        3.74      1.06 o 
  -3   1  26       32.13       37.53      2.04 o 
  -2   1  26      377.33      375.46      8.96 o 
  -1   1  26      119.45      112.03      3.76 o 
   0   1  26       87.52       91.65      2.85 o 
   1   1  26       13.68       11.37      1.84 o 
   2   1  26       19.09       13.92      1.62 o 
   3   1  26        7.22        4.43      1.34 o 
   4   1  26        0.00        0.61      1.40 o 
  -6   2  26        0.09        1.20      1.92 o 
  -5   2  26       12.66       11.18      1.68 o 
  -4   2  26       88.15       75.10      4.07 o 
  -3   2  26        0.44        1.70      0.81 o 
  -2   2  26       30.48       31.50      1.68 o 
  -1   2  26      115.36      114.11      6.34 o 
   0   2  26        5.09        7.45      1.28 o 
   1   2  26        3.10        2.96      1.83 o 
   2   2  26       63.55       68.93      5.04 o 
   3   2  26       65.93       68.34      5.77 o 
   4   2  26        0.03        0.81      1.37 o 
  -5   3  26       14.05       12.59      2.77 o 
  -4   3  26        0.00        2.85      1.12 o 
  -3   3  26       23.85       20.77      1.57 o 
  -2   3  26       82.65       78.72      5.25 o 
  -1   3  26       39.50       33.51      2.52 o 
   0   3  26        2.33        2.94      0.98 o 
   1   3  26        0.05        2.98      0.75 o 
   2   3  26       15.74       11.30      1.69 o 
   3   3  26        1.07        2.34      1.74 o 
  -4   4  26       18.52       27.44      5.63 o 
  -3   4  26       20.89       26.07      3.94 o 
  -2   4  26        7.73        9.73      1.19 o 
  -1   4  26        0.06        2.47      1.04 o 
   0   4  26        0.00        1.61      1.26 o 
   1   4  26        4.29        1.40      1.18 o 
  -6   1  27        0.90        2.65      1.17 o 
  -5   1  27        1.76        0.96      0.63 o 
  -4   1  27        6.49        4.63      1.41 o 
  -3   1  27       14.17       12.23      1.71 o 
  -2   1  27        1.23        3.12      0.88 o 
  -1   1  27      131.17      134.71      2.93 o 
   0   1  27       38.82       34.91      2.04 o 
   1   1  27       80.07       80.10      3.42 o 
   2   1  27        0.28        0.87      0.99 o 
   3   1  27        8.55        9.91      1.41 o 
   4   1  27        0.56        3.65      1.44 o 
  -6   2  27       27.12       29.28      6.73 o 
  -5   2  27      122.74      117.61      8.29 o 
  -4   2  27       33.86       28.51      1.66 o 
  -3   2  27       85.01       92.25      4.24 o 
  -2   2  27       26.64       22.18      3.25 o 
  -1   2  27      147.20      141.93      6.34 o 
   0   2  27        6.65        8.13      2.10 o 
   1   2  27        0.00        1.06      1.30 o 
   2   2  27      154.97      154.25      9.55 o 
   3   2  27        0.08        5.19      1.59 o 
  -5   3  27       37.25       35.85      4.84 o 
  -4   3  27       62.32       55.66      4.37 o 
  -3   3  27       11.01       14.47      1.82 o 
  -2   3  27        2.39        3.54      1.42 o 
  -1   3  27        0.69        1.42      1.04 o 
   0   3  27       55.63       55.40      3.37 o 
   1   3  27       12.28        9.18      2.34 o 
   2   3  27       87.67       75.74     11.80 o 
   3   3  27       12.91       16.02      2.96 o 
  -3   4  27       23.33       24.15      3.42 o 
  -2   4  27        4.16        5.39      2.20 o 
  -1   4  27        9.88        9.22      1.45 o 
   0   4  27        7.54        9.98      2.59 o 
   1   4  27        4.38        4.50      1.57 o 
  -6   0  28        2.00        1.41      2.74 o 
  -5   0  28       16.00       18.62      2.14 o 
  -4   0  28       18.69       17.71      1.90 o 
  -3   0  28      264.69      269.12     12.79 o 
  -2   0  28      444.65      487.77     45.57 o 
  -1   0  28        0.54        1.02      1.12 o 
   0   0  28      170.85      159.14      9.93 o 
   1   0  28      109.11       96.47      6.30 o 
   2   0  28      105.19      112.81      6.13 o 
   3   0  28        1.17        2.48      2.36 o 
   4   0  28        7.94        9.13      2.56 o 
  -6   1  28       12.39       11.83      1.67 o 
  -5   1  28        1.65        0.18      1.47 o 
  -4   1  28       38.13       38.55      2.34 o 
  -3   1  28        4.74        3.37      0.64 o 
  -2   1  28       21.82       25.04      1.64 o 
  -1   1  28      239.84      236.93      9.66 o 
   0   1  28        5.92        7.41      1.19 o 
   1   1  28        0.15        0.18      0.68 o 
   2   1  28       15.10       16.48      1.26 o 
   3   1  28        5.02       10.66      1.99 o 
   4   1  28        3.67        5.04      1.90 o 
  -6   2  28        0.00        0.13      1.42 o 
  -5   2  28        0.75        2.46      1.63 o 
  -4   2  28       29.81       25.06      1.63 o 
  -3   2  28        4.37        4.04      0.95 o 
  -2   2  28        7.98        7.05      1.67 o 
  -1   2  28       89.81       97.52      5.36 o 
   0   2  28        6.38        2.32      1.09 o 
   1   2  28        5.17        6.33      1.59 o 
   2   2  28        2.98        2.95      1.47 o 
   3   2  28       38.90       44.07     24.74 o 
  -5   3  28       21.77       23.95      4.20 o 
  -4   3  28        6.82        7.82      2.10 o 
  -3   3  28       21.79       22.94      2.38 o 
  -2   3  28        2.19        1.99      1.62 o 
  -1   3  28       11.64       12.40      2.07 o 
   0   3  28        3.76        5.40      1.45 o 
   1   3  28       95.24       96.40      6.87 o 
   2   3  28       22.79       21.82      3.30 o 
  -3   4  28        1.21        2.38      1.38 o 
  -2   4  28       47.92       67.67      8.47 o 
  -1   4  28        1.40        1.80      0.89 o 
   0   4  28       16.29       21.05      3.98 o 
  -6   1  29        1.42        5.51      1.37 o 
  -5   1  29        3.68        2.53      1.18 o 
  -4   1  29        7.11        7.50      1.80 o 
  -3   1  29       14.78       16.22      1.36 o 
  -2   1  29       32.83       36.43      1.74 o 
  -1   1  29       27.73       32.06      1.66 o 
   0   1  29        1.80        4.16      1.21 o 
   1   1  29        0.81        2.45      0.82 o 
   2   1  29       58.83       58.93      3.00 o 
   3   1  29       18.45       19.94      2.50 o 
  -5   2  29       36.96       34.53      4.61 o 
  -4   2  29       52.68       46.14      4.21 o 
  -3   2  29       53.56       54.01      3.05 o 
  -2   2  29       42.39       38.90      2.96 o 
  -1   2  29       15.39       16.18      2.40 o 
   0   2  29       18.84       17.91      2.13 o 
   1   2  29        1.48        3.13      1.38 o 
   2   2  29        1.32        6.17      1.91 o 
   3   2  29       10.00        6.14      1.60 o 
  -4   3  29       68.74       62.29      9.17 o 
  -3   3  29        9.35       11.52      1.58 o 
  -2   3  29       72.00       65.81      5.17 o 
  -1   3  29        6.99        6.08      1.89 o 
   0   3  29       22.71       19.40      2.02 o 
   1   3  29       55.96       57.62      6.92 o 
   2   3  29        6.14        6.90      2.01 o 
  -2   4  29        0.25        0.79      1.44 o 
  -1   4  29        7.04        5.28      1.41 o 
   0   4  29        0.55        3.23      1.22 o 
  -6   0  30       21.45       19.38      3.49 o 
  -5   0  30       90.41       96.63     17.94 o 
  -4   0  30      106.32      112.70      6.13 o 
  -3   0  30      128.80      150.04      8.77 o 
  -2   0  30      736.41      820.09     67.75 o 
  -1   0  30        1.70        2.50      1.17 o 
   0   0  30        0.74        0.54      1.98 o 
   1   0  30       81.93       91.15      6.34 o 
   2   0  30       27.73       20.99      3.64 o 
   3   0  30        2.20        2.74      2.47 o 
  -6   1  30        0.01        2.05      1.41 o 
  -5   1  30       13.91       11.14      1.92 o 
  -4   1  30       34.68       34.26      2.27 o 
  -3   1  30       33.97       33.52      2.11 o 
  -2   1  30       28.36       27.27      1.71 o 
  -1   1  30       17.39       14.02      1.43 o 
   0   1  30        0.10        2.80      1.82 o 
   1   1  30       19.46       15.36      1.20 o 
   2   1  30        4.21        2.73      1.56 o 
   3   1  30        0.00        4.65      1.53 o 
  -5   2  30        1.11        2.42      1.78 o 
  -4   2  30        0.93        1.20      1.20 o 
  -3   2  30        4.00        5.12      0.85 o 
  -2   2  30       19.15       20.16      1.43 o 
  -1   2  30       23.99       23.47      1.73 o 
   0   2  30        6.87        7.24      1.05 o 
   1   2  30        7.12        7.51      1.30 o 
   2   2  30        2.56        1.14      1.07 o 
  -4   3  30        0.03        0.79      1.56 o 
  -3   3  30        2.41        6.89      1.88 o 
  -2   3  30        0.80        0.92      0.85 o 
  -1   3  30        6.54        6.53      2.77 o 
   0   3  30        1.38        1.45      0.72 o 
   1   3  30        2.91        3.54      1.32 o 
  -5   1  31        0.64        0.07      0.90 o 
  -4   1  31        2.39        0.96      0.96 o 
  -3   1  31       22.95       25.53      1.37 o 
  -2   1  31      127.93      121.01      5.28 o 
  -1   1  31       43.49       49.61      3.00 o 
   0   1  31        7.35        5.60      1.31 o 
   1   1  31        1.13        4.24      0.96 o 
   2   1  31        2.57        1.45      0.97 o 
   3   1  31       10.50        9.10      1.97 o 
  -5   2  31       24.54       27.82      4.61 o 
  -4   2  31        6.15        5.41      1.18 o 
  -3   2  31        0.18       -0.10      0.80 o 
  -2   2  31       13.60       17.14      1.49 o 
  -1   2  31        1.82        2.96      0.80 o 
   0   2  31       52.60       62.58      5.23 o 
   1   2  31        0.32        0.24      0.71 o 
   2   2  31        4.19        3.85      1.50 o 
  -4   3  31        3.78        5.25      2.22 o 
  -3   3  31        6.88        5.99      1.36 o 
  -2   3  31        2.99        1.70      1.35 o 
  -1   3  31        6.33        4.71      1.74 o 
   0   3  31        2.58        3.32      1.48 o 
   1   3  31       15.21        8.02      1.67 o 
  -5   0  32        7.26       10.90      4.50 o 
  -4   0  32       83.17       80.64      7.79 o 
  -3   0  32       56.21       61.59      3.47 o 
  -2   0  32      271.66      319.91     12.78 o 
  -1   0  32       19.99       16.87      2.24 o 
   0   0  32      119.63      135.77      8.68 o 
   1   0  32       11.02       10.11      1.63 o 
   2   0  32       10.92       12.14      2.47 o 
  -5   1  32        0.00        0.00      1.02 o 
  -4   1  32        0.19        1.17      0.96 o 
  -3   1  32       25.33       21.73      1.40 o 
  -2   1  32        8.70       10.73      2.04 o 
  -1   1  32        1.56        2.71      0.84 o 
   0   1  32       12.81       12.05      1.61 o 
   1   1  32        0.05       -0.64      0.88 o 
   2   1  32        0.17        1.23      1.33 o 
  -5   2  32        0.53        0.22      1.23 o 
  -4   2  32       11.86       10.79      2.31 o 
  -3   2  32        1.85        1.57      0.99 o 
  -2   2  32        7.20        8.50      1.03 o 
  -1   2  32        9.56       10.74      1.63 o 
   0   2  32       24.29       25.72      3.46 o 
   1   2  32        3.52        3.58      1.61 o 
   2   2  32        6.26        5.84      1.66 o 
  -3   3  32       26.87       28.64      7.16 o 
  -2   3  32        2.77        5.94      1.66 o 
  -1   3  32       10.66        8.74      2.41 o 
   0   3  32       16.94       17.18      3.27 o 
  -5   1  33       23.76       21.74      3.16 o 
  -4   1  33       18.45       18.11      2.26 o 
  -3   1  33        1.36        0.99      0.75 o 
  -2   1  33        0.10        0.00      0.63 o 
  -1   1  33        2.31        1.78      0.96 o 
   0   1  33       13.48       13.08      1.32 o 
   1   1  33        2.96        8.58      2.38 o 
   2   1  33        2.64        4.38      1.97 o 
  -4   2  33       13.51       14.25      2.82 o 
  -3   2  33        5.92        6.29      1.75 o 
  -2   2  33        3.13        2.90      1.26 o 
  -1   2  33        2.58        1.47      1.06 o 
   0   2  33       14.69       17.08      2.24 o 
   1   2  33        6.82        7.95      1.85 o 
  -2   3  33        8.05        4.24      2.52 o 
  -1   3  33        1.88        1.66      2.32 o 
  -5   0  34        0.41        2.17      1.73 o 
  -4   0  34       44.27       47.68      7.44 o 
  -3   0  34       76.30       88.47      8.35 o 
  -2   0  34      116.54      125.95      9.60 o 
  -1   0  34       54.57       60.73      6.06 o 
   0   0  34        0.24        0.70      1.89 o 
   1   0  34       98.46       88.31     13.44 o 
   2   0  34       11.47       15.06      3.29 o 
  -4   1  34       24.98       24.70      2.79 o 
  -3   1  34       16.89       13.57      2.37 o 
  -2   1  34        3.05        2.53      0.86 o 
  -1   1  34        6.55        7.16      1.26 o 
   0   1  34        7.83        8.45      1.48 o 
   1   1  34        1.34       -0.55      1.18 o 
  -4   2  34        4.25        5.63      1.62 o 
  -3   2  34        4.99        3.56      2.28 o 
  -2   2  34        3.61        2.67      1.63 o 
  -1   2  34        9.94        8.85      1.89 o 
   0   2  34        1.82        5.17      1.85 o 
   1   2  34        1.89        1.20      1.43 o 
  -4   1  35        5.53        4.15      2.77 o 
  -3   1  35       20.75       22.49      3.87 o 
  -2   1  35        0.92        1.14      0.73 o 
  -1   1  35       17.37       15.78      2.30 o 
   0   1  35       32.08       40.01      5.27 o 
   1   1  35        7.25        6.48      2.74 o 
  -3   2  35        0.10        0.10      1.03 o 
  -2   2  35        8.94       10.14      1.97 o 
  -1   2  35        0.00        0.36      1.77 o 
   0   2  35        3.40        5.26      1.48 o 
  -4   0  36        7.17        6.84      1.69 o 
  -3   0  36       43.16       40.90      8.72 o 
  -2   0  36       74.89       73.74     11.41 o 
  -1   0  36       11.35       11.17      2.52 o 
   0   0  36       14.93       13.52      2.52 o 
  -3   1  36       25.82       32.29      5.44 o 
  -2   1  36       29.15       27.12      3.69 o 
  -1   1  36        3.22        3.86      1.33 o 
   0   1  36       15.76       17.72      3.18 o 
  -2   2  36        0.30        0.02      1.09 o 
  -2   1  37        9.00        9.39      3.82 o 
  -1   1  37       27.37       29.09      4.82 o 
                                                 
